# Supplementary material for: The impact of Worms and Ladders, an innovative health educational board game on Soil-Transmitted Helminthiasis control in Abeokuta, Southwest Nigeria
Source: PLoS Negl Trop Dis. 2020 Sep 25;14(9):e0008486. doi: 10.1371/journal.pntd.0008486 (PMC7549763; doi:10.1371/journal.pntd.0008486)
Supplement: S1 Data — (XLSX) [file pntd.0008486.s001.xlsx]

## Sheet: BASELINE DATA
school	Participant ID	sex	class	age group	weight	height	parent's occupation	religion	hookworm egg count	ascaris egg count	trichuris egg count	trichuris infection only	ascaris only	hookworm only	sth/all the 3	ascaris/tricuris	ascaris/hookworm	infection status at baseline	seen worm before	know how worms are acquired	if yes, how	knows worms are bad for your health	know how worms can be prevented	if yes, list	heard about STH before	source of info	signs and symptoms	wash hand before eating	wash hands with	where do you defecate	wash hand after defecation	wash hands with	bite finger nails	fingernails cut and clean	walk bare footed	wash fruits before eating	infection status	eating contaminated food	playing with soil	walking barefoot	not washing hand before eating	open defeacation	bitting fingernails	not washing hand after defeacation	eating unwashed fruits & vegetables	dirty environment	picking food from ground	not covering food	not having regular bath
E.A.C ITOKO	1	2	6	3	27	1.35	CARPENTER	M	90	280	0	0	0	0	0	0	1	1	0	NO	NIL	Y	NO	NIL	NO	NIL	NIL	1	1	2	1	2	0	0	1	1	0	0	0	0	0	0	0	0	0	0	0	0	0
E.A.C ITOKO	2	2	6	3	25	1.32	MECHANIC	M	0	0	0	0	0	0	0	0	0	0	1	NO	NIL	NO	NO	NIL	NO	NIL	RUMBLING STOMACH	0	0	1	1	2	1	0	1	1	1	0	0	0	0	0	0	0	0	0	0	0	0
E.A.C ITOKO	3	1	6	4	29	1.33	DRIVER	T	0	280	0	0	1	0	0	0	0	1	1	NO	NIL	Y	NO	NIL	NO	NIL	NIL	1	2	0	1	2	0	0	0	0	0	0	0	0	0	0	0	0	0	0	0	0	0
E.A.C ITOKO	4	1	6	3	30	1.4	DRIVER	M	0	110	0	0	1	0	0	0	0	1	0	NO	NIL	Y	NO	NIL	NO	NIL	NIL	1	1	1	1	2	1	1	1	0	0	0	0	0	0	0	0	0	0	0	0	0	0
E.A.C ITOKO	5	2	6	3	23	1.35	BRICKLAYER	M	0	0	0	0	0	0	0	0	0	0	0	NO	NIL	Y	NO	NIL	NO	NIL	NIL	0	0	2	1	1	0	1	1	0	0	0	0	0	0	0	0	0	0	0	0	0	0
E.A.C ITOKO	6	1	6	3	32	1.41	WELDER	M	0	595	0	0	1	0	0	0	0	1	1	NO	NIL	Y	NO	NIL	NO	NIL	BIG HEAD	0	0	1	1	2	0	0	1	0	0	0	0	0	0	0	0	0	0	0	0	0	0
E.A.C ITOKO	7	1	6	3	24	1.28	BIKE RIDER	M	0	0	0	0	0	0	0	0	0	0	1	Y	DIRTY HANDS	Y	NO	NIL	NO	NIL	NIL	1	2	2	1	2	0	0	0	0	0	0	0	0	0	0	0	0	0	0	0	0	0
E.A.C ITOKO	8	1	6	3	25	1.35	BIKE RIDER	M	0	0	0	0	0	0	0	0	0	0	1	Y	EATING SAND	Y	NO	NIL	NO	NIL	STOMACH PAIN	1	2	1	1	2	0	0	0	1	0	0	0	0	0	0	0	0	0	0	0	0	0
E.A.C ITOKO	9	1	6	4	33	1.48	TAILOR	C	0	0	0	0	0	0	0	0	0	0	1	NO	NIL	Y	NO	NIL	NO	NIL	NIL	1	2	1	1	2	0	0	0	1	1	0	0	0	0	0	0	0	0	0	0	0	0
E.A.C ITOKO	10	1	6	3	44	1.53	ALUMINIUM	M	0	304	0	0	1	0	0	0	0	1	0	NO	NIL	Y	NO	NIL	NO	NIL	NAUSEA	1	1	1	1	2	0	0	0	0	0	0	0	0	0	0	0	0	0	0	0	0	0
E.A.C ITOKO	11	1	6	3	21	1.35	TRADITIONALIST	M	0	0	0	0	0	0	0	0	0	0	0	NO	NIL	Y	NO	NIL	NO	NIL	NIL	0	0	1	1	2	0	0	0	1	1	0	0	0	0	0	0	0	0	0	0	0	0
E.A.C ITOKO	12	1	6	3	12	1.35	BRICKLAYER	C	24	1431	10	0	0	0	1	0	0	1	1	Y	NOT WASHING HANDS	Y	NO	NIL	NO	NIL	EMACIATE	0	0	2	1	2	0	0	0	1	1	0	0	0	0	0	0	0	0	0	0	0	0
E.A.C ITOKO	13	1	5	4	25	1.38	CHARCOAL SELLER	C	0	0	0	0	0	0	0	0	0	0	1	NO	NIL	Y	NO	NIL	NO	NIL	NIL	0	0	2	1	2	1	0	0	0	1	0	0	0	0	0	0	0	0	0	0	0	0
E.A.C ITOKO	14	1	5	2	30	1.35	CARPENTER	M	0	27	0	0	1	0	0	0	0	1	0	NO	NIL	Y	NO	NIL	NO	NIL	NIL	0	0	1	1	2	0	0	1	0	1	0	0	0	0	0	0	0	0	0	0	0	0
E.A.C ITOKO	15	1	5	3	25	1.3	TAILOR	M	0	97	0	0	1	0	0	0	0	1	0	NO	NIL	Y	NO	NIL	NO	NIL	NIL	1	1	2	1	2	0	0	0	0	1	0	0	0	0	0	0	0	0	0	0	1	0
E.A.C ITOKO	16	2	5	2	37	1.49	DRIVER	M	2	0	0	0	0	1	0	0	0	1	1	Y	EATING DIRTY FOOD	Y	NO	NIL	Y	MOTHER	BIG HEAD, FLAT STOMACH	1	1	1	1	2	0	1	0	1	0	0	0	0	0	0	0	0	0	0	0	0	0
E.A.C ITOKO	17	2	5	2	20	1.3	KEROSINE SELLER	C	0	0	0	0	0	0	0	0	0	0	0	NO	NIL	Y	NO	NIL	NO	NIL	NIL	1	2	2	1	2	1	0	0	1	0	0	0	0	0	0	0	0	0	0	0	0	0
E.A.C ITOKO	18	1	5	3	21	1.33	TRADER	C	0	0	0	0	0	0	0	0	0	0	0	NO	NIL	Y	NO	NIL	NO	NIL	NIL	1	2	1	1	2	1	0	0	0	1	0	0	0	0	0	0	0	0	0	0	0	0
E.A.C ITOKO	19	2	5	3	20	1.35	CS	C	0	0	0	0	0	0	0	0	0	0	0	NO	NIL	Y	NO	NIL	NO	NIL	NIL	1	1	2	1	2	0	0	1	0	0	0	0	0	0	0	0	0	0	0	0	0	0
E.A.C ITOKO	20	2	5	3	25	1.3	BRICKLAYER	M	0	1245	1	0	0	0	0	1	0	1	0	NO	NIL	Y	NO	NIL	NO	NIL	NIL	1	2	2	1	2	0	0	0	1	0	0	0	0	0	0	0	0	0	0	0	0	0
E.A.C ITOKO	21	1	5	3	27	1.35	TRADER	C	0	0	0	0	0	0	0	0	0	0	0	NO	NIL	Y	NO	NIL	NO	NIL	NIL	1	1	1	1	2	0	0	0	0	0	0	0	0	0	0	0	0	0	0	0	0	0
E.A.C ITOKO	22	2	5	2	25	1.32	PASTOR	C	0	94	0	0	1	0	0	0	0	1	1	NO	NIL	Y	NO	NIL	NO	NIL	THING LEG	1	2	2	1	2	1	0	0	0	0	0	0	0	0	0	0	0	0	0	0	0	0
E.A.C ITOKO	23	1	5	2	25	1.28	ELECTRICIAN	C	0	0	0	0	0	0	0	0	0	0	1	NO	NIL	Y	NO	NIL	NO	NIL	NIL	1	2	1	1	2	0	0	1	0	0	0	0	0	0	0	0	0	0	0	0	0	0
E.A.C ITOKO	24	2	5	3	21	1.25	DRIVER	C	0	954	0	0	1	0	0	0	0	1	1	NO	NIL	Y	NO	NIL	NO	NIL	NIL	1	0	2	0	0	0	1	0	0	0	0	0	0	0	0	0	0	0	0	0	0	0
E.A.C ITOKO	25	1	5	3	25	1.4	TRADER	C	0	50	0	0	1	0	0	0	0	1	0	NO	NIL	Y	NO	NIL	NO	NIL	EMACIATE	0	0	1	1	2	0	0	1	0	1	0	0	0	0	0	0	0	0	0	0	0	0
E.A.C ITOKO	26	2	4	3	33	1.55	DRIVER	M	0	0	0	0	0	0	0	0	0	0	0	NO	NIL	Y	NO	NIL	NO	NIL	NIL	0	0	2	1	2	0	0	1	1	1	0	0	0	0	0	0	0	0	0	0	0	0
E.A.C ITOKO	27	1	4	3	20	1.22	DRIVER	M	0	0	0	0	0	0	0	0	0	0	0	NO	NIL	Y	NO	NIL	NO	NIL	NIL	0	0	2	1	2	0	0	1	0	1	0	0	1	0	0	0	0	0	0	0	0	0
E.A.C ITOKO	28	2	4	2	20	1.3	DRIVER	C	0	0	0	0	0	0	0	0	0	0	0	NO	NIL	Y	NO	NIL	NO	NIL	NIL	1	1	2	1	1	0	0	0	0	0	0	0	1	0	0	0	0	0	0	0	0	0
E.A.C ITOKO	29	2	4	2	20	1.2	DRIVER	C	0	0	0	0	0	0	0	0	0	0	0	NO	NIL	Y	NO	NIL	NO	NIL	NIL	1	1	1	1	2	0	0	1	0	0	0	0	0	0	0	0	0	0	0	0	0	0
E.A.C ITOKO	30	2	4	3	18	1.2	PUREWATER SELLER	M	0	0	0	0	0	0	0	0	0	0	1	NO	NIL	Y	NO	NIL	NO	NIL	NIL	0	0	2	1	2	0	0	0	0	1	0	0	0	0	0	0	0	0	0	0	0	0
E.A.C ITOKO	31	2	4	3	25	1.3	CARPENTER	M	0	0	0	0	0	0	0	0	0	0	0	NO	NIL	Y	NO	NIL	NO	NIL	NIL	1	2	2	1	2	0	1	1	0	0	0	0	0	0	0	0	0	0	0	0	0	0
E.A.C ITOKO	32	2	4	3	28	1.35	RICE SELLER	C	0	87	0	0	1	0	0	0	0	1	1	NO	NIL	Y	NO	NIL	NO	NIL	EMACIATE	0	0	2	1	2	1	0	0	0	0	0	0	0	0	0	0	0	0	0	0	0	0
E.A.C ITOKO	33	2	4	2	18	1.2	BANKER	M	0	325	6	0	0	0	0	1	0	1	0	NO	NIL	Y	NO	NIL	NO	NIL	NIL	1	2	1	1	2	1	0	1	1	1	0	0	0	0	0	0	0	0	0	0	0	0
E.A.C ITOKO	34	2	4	2	15	1.14	DRIVER	C	0	332	0	0	1	0	0	0	0	1	1	Y	WALKING BAREFOOT	Y	NO	NIL	NO	NIL	SMALL HEAD	1	1	1	1	1	0	0	0	0	1	0	0	0	0	0	0	0	0	0	0	0	0
E.A.C ITOKO	35	1	4	3	29	1.35	DRIVER	M	0	0	0	0	0	0	0	0	0	0	0	Y	WALKING BAREFOOT	Y	NO	NIL	NO	NIL	EMACIATE	1	1	2	1	2	0	0	1	0	1	1	0	0	0	0	0	0	0	0	0	0	0
E.A.C ITOKO	36	2	4	3	23	1.3	DRIVER	C	0	0	0	0	0	0	0	0	0	0	0	NO	NIL	Y	NO	NIL	NO	NIL	NIL	1	1	2	1	2	0	0	0	1	0	0	0	0	0	0	0	0	0	0	0	0	0
E.A.C ITOKO	37	1	4	2	47	1.25	DRIVER	M	1	230	0	0	0	0	0	0	1	1	1	NO	NIL	Y	NO	NIL	NO	NIL	NIL	1	1	2	1	2	0	0	0	0	0	0	0	0	0	0	0	0	0	0	0	0	0
E.A.C ITOKO	38	1	4	3	28	1.32	PALMWINE SELLER	M	0	0	0	0	0	0	0	0	0	0	0	NO	NIL	Y	NO	NIL	NO	NIL	EMACIATE	1	2	1	1	2	0	0	0	0	0	0	0	0	0	0	0	0	0	0	0	0	0
E.A.C ITOKO	39	1	3	2	24	1.3	TRADITIONALIST	T	1	0	0	0	0	1	0	0	0	1	0	NO	NIL	Y	NO	NIL	NO	NIL	NIL	1	2	2	1	2	0	0	0	1	1	0	0	0	0	0	0	0	0	0	0	0	0
E.A.C ITOKO	40	2	3	3	30	1.38	CARPENTER	M	0	0	0	0	0	0	0	0	0	0	0	NO	NIL	Y	NO	NIL	NO	NIL	NIL	0	0	2	1	2	0	0	1	1	0	0	0	0	0	0	0	0	0	0	0	0	0
E.A.C ITOKO	41	1	3	2	19	1.15	CARPENTER	M	0	310	0	0	1	0	0	0	0	1	1	NO	NIL	Y	NO	NIL	NO	NIL	BIG HEAD	0	0	2	1	1	0	0	1	0	1	0	0	0	0	0	0	0	0	0	0	0	0
E.A.C ITOKO	42	1	3	2	27	1.4	BIKE RIDER	C	0	0	1	1	0	0	0	0	0	1	1	NO	NIL	NO	NO	NIL	NO	NIL	NIL	1	1	2	1	2	0	0	1	0	0	0	0	0	0	0	0	0	0	0	0	0	0
E.A.C ITOKO	43	1	3	3	22	1.35	PAINTER	M	0	230	0	0	1	0	0	0	0	1	1	NO	NIL	Y	NO	NIL	NO	NIL	NIL	0	0	2	1	2	1	0	1	0	1	0	0	0	0	0	0	0	0	0	0	0	0
E.A.C ITOKO	44	2	3	3	25	1.35	MEAT SELLER	M	0	225	0	0	1	0	0	0	0	1	0	NO	NIL	Y	NO	NIL	NO	NIL	NIL	0	0	1	1	2	0	0	1	0	1	0	0	0	0	0	0	0	0	0	0	0	0
E.A.C ITOKO	45	1	3	3	24	1.38	BRICKLAYER	M	0	165	0	0	1	0	0	0	0	1	1	Y	FLY CONTAMINATION	Y	NO	NIL	NO	NIL	NIL	0	0	1	1	2	0	0	0	1	1	0	0	0	0	0	0	0	0	0	0	0	0
E.A.C ITOKO	46	2	3	2	18	1.1	CARPENTER	M	0	0	0	0	0	0	0	0	0	0	0	NO	NIL	Y	NO	NIL	NO	NIL	NIL	0	0	2	1	2	1	1	1	0	0	0	0	0	0	0	0	0	0	0	0	0	0
E.A.C ITOKO	47	1	3	3	27	1.4	TRADER	C	0	0	0	0	0	0	0	0	0	0	1	NO	NIL	Y	NO	NIL	Y	FATHER	NIL	0	0	1	1	1	0	0	1	0	1	0	0	0	0	0	0	0	0	0	0	0	0
E.A.C ITOKO	48	2	3	2	25	1.27	CARPENTER	M	0	125	0	0	1	0	0	0	0	1	0	NO	NIL	Y	NO	NIL	NO	NIL	NIL	1	2	2	1	2	0	0	0	1	1	0	0	0	0	0	0	0	0	0	0	0	0
E.A.C ITOKO	49	1	2	2	18	1.1	TAILOR	M	0	0	0	0	0	0	0	0	0	0	0	NO	NIL	Y	NO	NIL	NO	NIL	NIL	0	0	1	1	2	0	0	1	1	0	0	0	0	0	0	0	0	0	0	0	0	0
E.A.C ITOKO	50	1	2	2	17	1.15	PURE WATER SELLER	M	0	0	0	0	0	0	0	0	0	0	0	NO	NIL	Y	NO	NIL	NO	NIL	NIL	1	1	1	1	2	1	0	1	0	1	0	0	0	0	0	0	0	0	0	0	0	0
E.A.C ITOKO	51	2	2	2	16	1.1	CARPENTER	C	0	0	0	0	0	0	0	0	0	0	0	NO	NIL	Y	NO	NIL	NO	NIL	NIL	1	2	1	1	2	0	0	0	0	0	0	0	0	1	0	0	0	0	0	0	0	0
E.A.C ITOKO	52	2	2	1	14	1.07	DRIVER	M	0	0	0	0	0	0	0	0	0	0	0	NO	NIL	Y	NO	NIL	NO	NIL	NIL	1	2	1	1	2	0	0	0	1	0	0	1	0	0	0	0	0	0	0	0	0	0
E.A.C ITOKO	53	2	2	1	14	1.07	DRIVER	M	0	0	0	0	0	0	0	0	0	0	0	NO	NIL	Y	NO	NIL	NO	NIL	NIL	1	2	2	1	2	0	1	1	1	0	0	0	0	0	0	0	0	0	0	0	0	0
E.A.C ITOKO	54	2	2	2	8	1.15	BRICKLAYER	M	0	0	0	0	0	0	0	0	0	0	0	NO	NIL	Y	NO	NIL	NO	NIL	WEAKNESS	0	0	2	1	2	0	0	1	0	1	0	0	0	0	0	0	0	0	0	0	0	0
E.A.C ITOKO	55	1	1	2	16	1.15	FORESTER	C	0	0	0	0	0	0	0	0	0	0	1	NO	NIL	Y	NO	NIL	NO	NIL	NIL	1	1	2	1	2	1	0	1	0	0	0	0	0	0	0	0	0	0	0	0	0	0
E.A.C ITOKO	56	1	1	1	14	1.02	DRIVER	M	1	45	0	0	0	0	0	0	1	1	1	NO	NIL	NO	NO	NIL	Y	TEACHER	NIL	0	0	2	1	2	0	0	1	0	1	0	0	0	1	0	0	0	0	0	0	0	0
ST JOHN SCHOOL 1 KUTO	1	1	6	3	38	1.45	ARTISAN	C	0	64	0	0	1	0	0	0	0	1	1	NO	NIL	NO	NO	NIL	NO	NIL	NIL	1	2	1	1	2	0	0	1	1	1	0	0	0	0	0	0	0	0	0	0	0	0
ST JOHN SCHOOL 1 KUTO	2	1	6	3	32	1.46	PASTOR	C	0	0	0	0	0	0	0	0	0	0	1	NO	NIL	Y	NO	NIL	NO	NIL	STOOLING	1	2	1	1	2	0	1	1	0	1	0	0	0	0	0	0	0	0	0	0	0	0
ST JOHN SCHOOL 1 KUTO	3	1	6	3	37	1.48	CS	C	0	0	0	0	0	0	0	0	0	0	1	NO	NIL	Y	NO	NIL	NO	NIL	STOOLING, VOMITING	1	2	2	1	2	0	0	0	0	1	0	0	0	0	0	0	0	0	0	0	0	0
ST JOHN SCHOOL 1 KUTO	4	2	6	3	39	1.6	VULCANIZER	C	0	0	0	0	0	0	0	0	0	0	0	NO	NIL	NO	Y	DEWORMING	NO	NIL	STOMACHACHE	1	2	1	1	2	0	1	0	0	1	0	0	0	0	0	0	0	0	0	0	0	0
ST JOHN SCHOOL 1 KUTO	5	2	6	3	31	1.42	CS	C	0	0	0	0	0	0	0	0	0	0	1	NO	NIL	Y	NO	NIL	NO	NIL	STOMACHACHE	1	2	2	1	2	0	1	0	0	0	0	0	0	0	0	0	0	0	0	0	0	0
ST JOHN SCHOOL 1 KUTO	6	2	6	3	29	1.42	CS	C	0	0	0	0	0	0	0	0	0	0	1	NO	NIL	Y	NO	NIL	NO	NIL	NIL	1	2	1	1	2	0	0	0	0	0	0	0	0	0	0	0	0	0	0	0	0	0
ST JOHN SCHOOL 1 KUTO	7	1	5	3	30	1.47	TRADER	C	0	0	0	0	0	0	0	0	0	0	1	NO	NIL	Y	NO	NIL	NO	NIL	NIL	1	1	2	1	1	0	1	0	1	0	0	0	0	0	0	0	0	0	0	0	0	0
ST JOHN SCHOOL 1 KUTO	8	1	5	3	30	1.45	TRADER	C	0	0	0	0	0	0	0	0	0	0	0	NO	NIL	Y	NO	NIL	NO	NIL	NIL	1	2	1	1	2	0	0	0	1	0	0	0	0	0	0	0	0	0	0	0	0	0
ST JOHN SCHOOL 1 KUTO	9	1	5	3	40	1.4	TRADITIONALIST	TRADITIONALIST	12	517	3	0	0	0	1	0	0	1	1	NO	NIL	Y	NO	NIL	NO	NIL	STOMACHACHE, RUMBLING	1	2	1	1	2	1	1	1	0	0	0	0	0	0	0	0	0	0	0	0	0	0
ST JOHN SCHOOL 1 KUTO	10	2	5	2	27	1.4	BANKER	C	0	0	0	0	0	0	0	0	0	0	0	NO	NIL	Y	NO	NIL	NO	NIL	NIL	1	1	1	1	2	0	0	1	0	0	0	0	0	0	0	0	0	0	0	0	0	0
ST JOHN SCHOOL 1 KUTO	11	2	5	2	33	1	DRIVER	M	0	0	0	0	0	0	0	0	0	0	0	NO	NIL	Y	NO	NIL	NO	NIL	NIL	1	1	1	1	1	0	0	0	1	0	0	0	0	0	0	0	0	0	0	0	0	0
ST JOHN SCHOOL 1 KUTO	12	2	5	3	28	1.45	DRIVER	C	0	0	0	0	0	0	0	0	0	0	1	NO	NIL	NO	NO	NIL	NO	NIL	NIL	1	1	1	1	1	0	1	0	1	0	0	0	0	0	0	0	0	0	0	0	0	0
ST JOHN SCHOOL 1 KUTO	13	1	4	3	29	1.33	SECURITY	C	0	0	0	0	0	0	0	0	0	0	0	NO	NIL	Y	Y	CLAENING OF ENVIRONMENT	NO	NIL	NIL	1	2	1	1	2	0	0	1	0	1	0	0	0	0	0	0	0	0	0	0	0	0
ST JOHN SCHOOL 1 KUTO	14	1	4	4	33	1.24	DEALER	M	0	0	0	0	0	0	0	0	0	0	1	NO	NIL	Y	Y	CLAENING OF ENVIRONMENT	NO	NIL	HIGH BODY TEMP, FATIGUE	1	2	1	1	2	0	0	1	1	0	0	0	0	0	0	0	0	0	0	0	0	0
ST JOHN SCHOOL 1 KUTO	15	2	4	3	33	1.14	BRICKLAYER	C	0	0	0	0	0	0	0	0	0	0	1	NO	NIL	Y	NO	NIL	NO	NIL	HEADACHE	1	2	1	1	1	1	0	1	1	0	0	0	0	0	0	0	0	0	0	0	0	0
ST JOHN SCHOOL 1 KUTO	16	2	4	2	32	1.33	TRADER	C	0	0	0	0	0	0	0	0	0	0	1	NO	NIL	Y	Y	CLAENING OF ENVIRONMENT	NO	NIL	VOMITING	1	2	2	1	2	1	1	0	1	0	0	0	0	0	0	0	0	0	0	0	0	0
ST JOHN SCHOOL 1 KUTO	17	2	4	2	30	1.34	ARTISAN	C	0	0	0	0	0	0	0	0	0	0	1	NO	NIL	Y	Y	DEWORMING	NO	NIL	VOMITING	1	2	2	1	2	0	0	1	1	0	0	0	0	0	0	0	0	0	0	0	0	0
ST JOHN SCHOOL 1 KUTO	18	2	3	2	16	1.1	WELDER	M	0	0	0	0	0	0	0	0	0	0	0	NO	NIL	Y	NO	NIL	NO	NIL	VOMITING	1	1	0	1	1	0	0	1	1	0	0	0	0	0	0	0	0	0	0	0	0	0
ST JOHN SCHOOL 1 KUTO	19	1	3	2	20	1.2	DRIVER	C	0	0	0	0	0	0	0	0	0	0	0	NO	NIL	Y	NO	NIL	NO	NIL	NIL	1	1	2	1	1	1	0	1	1	0	0	0	0	0	0	0	0	0	0	0	0	0
ST JOHN SCHOOL 1 KUTO	20	1	3	2	23	1.2	PAINTER	M	0	0	0	0	0	0	0	0	0	0	0	NO	NIL	Y	NO	NIL	NO	NIL	NIL	1	1	1	1	2	0	0	0	0	0	0	0	0	0	0	0	0	0	0	0	0	0
ST JOHN SCHOOL 1 KUTO	21	1	3	2	19	1.18	MECHANIC	M	0	0	0	0	0	0	0	0	0	0	0	NO	NIL	Y	NO	NIL	NO	NIL	NIL	1	1	1	1	2	1	0	0	1	0	0	0	0	0	0	0	0	0	0	0	0	0
ST JOHN SCHOOL 1 KUTO	22	2	3	2	24	1.35	CARPENTER	C	0	2	0	0	1	0	0	0	0	1	0	NO	NIL	Y	NO	NIL	NO	NIL	NIL	1	1	1	1	2	1	0	0	0	0	0	0	0	0	0	0	0	0	0	0	0	0
ST JOHN SCHOOL 1 KUTO	23	2	3	2	29	1.25	FACTORY WORKER	C	0	60	0	0	1	0	0	0	0	1	1	NO	NIL	Y	NO	NIL	NO	NIL	NIL	1	2	1	1	2	1	0	0	1	0	0	0	0	0	0	0	0	0	0	0	0	0
ST JOHN SCHOOL 1 KUTO	24	1	2	2	19	1.12	ARTISAN	M	0	0	0	0	0	0	0	0	0	0	1	NO	NIL	NO	NO	NIL	NO	NIL	NIL	1	2	1	1	2	1	0	1	0	1	0	0	0	0	0	0	0	0	0	0	0	0
ST JOHN SCHOOL 1 KUTO	25	1	2	2	24	1.22	DRIVER	M	0	0	0	0	0	0	0	0	0	0	1	NO	NIL	Y	NO	NIL	NO	NIL	NIL	1	2	2	1	2	0	0	0	0	1	0	0	0	0	0	0	0	0	0	0	0	0
ST JOHN SCHOOL 1 KUTO	26	2	2	2	21	1.2	POLICE	C	0	0	0	0	0	0	0	0	0	0	0	NO	NIL	Y	NO	NIL	NO	NIL	NIL	1	2	1	1	2	0	0	0	0	0	0	0	0	0	0	0	0	0	0	0	0	0
ST JOHN SCHOOL 1 KUTO	27	2	2	2	21	1.1	ARTISAN	M	1	2	0	0	0	0	0	0	1	1	0	NO	NIL	Y	NO	NIL	NO	NIL	NIL	1	1	1	1	2	1	0	1	0	0	0	0	0	0	0	0	0	0	0	0	0	0
ST JOHN SCHOOL 1 KUTO	28	1	2	1	16	1.05	POLICE	C	0	0	0	0	0	0	0	0	0	0	0	NO	NIL	Y	NO	NIL	NO	NIL	NIL	1	1	2	1	1	0	0	0	0	0	0	0	0	0	0	0	0	0	0	0	0	0
ST JOHN SCHOOL 1 KUTO	29	1	2	1	20	1.15	ARTISAN	C	0	0	0	0	0	0	0	0	0	0	0	NO	NIL	Y	NO	NIL	NO	NIL	NIL	1	2	1	1	2	0	0	1	1	0	0	0	0	0	0	0	0	0	0	0	0	0
ST JOHN SCHOOL 1 KUTO	30	2	2	1	18	1.12	CARWASHER	C	0	0	0	0	0	0	0	0	0	0	0	NO	NIL	Y	NO	NIL	NO	NIL	NIL	1	1	1	1	1	0	0	1	0	0	0	0	0	0	0	0	0	0	0	0	0	0
ST JOHN SCHOOL 1 KUTO	31	2	2	2	20	1.2	ARTISAN	M	0	0	0	0	0	0	0	0	0	0	1	NO	NIL	Y	NO	NIL	NO	NIL	NIL	1	2	2	1	2	0	1	1	1	0	0	0	0	0	0	0	0	0	0	0	0	0
ST JOHN SCHOOL 1 KUTO	32	1	2	2	20	1.2	MILITARY	M	0	0	0	0	0	0	0	0	0	0	0	NO	NIL	NO	NO	NIL	NO	NIL	NIL	1	2	1	1	2	0	0	1	0	0	0	0	0	0	0	0	0	0	0	0	0	0
ST JOHN SCHOOL 1 KUTO	33	2	2	2	24	1.25	POLICE	C	0	0	0	0	0	0	0	0	0	0	1	NO	NIL	Y	NO	NIL	NO	NIL	NIL	1	2	1	1	2	0	1	0	0	1	0	0	0	0	0	0	0	0	0	0	0	0
ST JOHN SCHOOL 1 KUTO	34	1	1	1	19	1.1	TRADER	C	212	1613	0	0	0	0	0	0	1	1	1	NO	NIL	Y	NO	NIL	NO	NIL	NIL	1	1	1	1	2	0	0	0	0	0	0	0	0	0	0	0	0	0	0	0	0	0
ST JOHN SCHOOL 1 KUTO	35	1	1	1	21	1.2	DRIVER	C	0	25	0	0	1	0	0	0	0	1	0	NO	NIL	Y	NO	NIL	NO	NIL	NIL	1	2	2	1	2	1	0	0	0	0	0	0	0	0	0	0	0	0	0	0	0	0
ST JOHN SCHOOL 1 KUTO	36	2	1	1	20	1.15	TRADER	C	210	1383	0	0	0	0	0	0	1	1	1	NO	NIL	Y	NO	NIL	NO	NIL	NIL	1	2	1	1	2	0	0	0	0	0	0	0	0	0	0	0	0	0	0	0	0	0
ST JOHN SCHOOL 1 KUTO	37	1	1	1	20	1.1	POLICE	C	0	57	0	0	1	0	0	0	0	1	0	NO	NIL	Y	NO	NIL	NO	NIL	NIL	1	1	2	1	2	1	0	1	0	1	0	0	0	0	0	0	0	0	0	0	0	0
ST JOHN SCHOOL 1 KUTO	38	2	1	2	18	1.15	RADIONIC	M	0	0	0	0	0	0	0	0	0	0	1	NO	NIL	Y	NO	NIL	NO	NIL	NIL	1	1	2	1	2	0	0	0	0	0	0	0	0	0	0	0	0	0	0	0	0	0
ST JOHN SCHOOL 1 KUTO	39	1	1	1	21	1.17	BIKE RIDER	C	0	0	0	0	0	0	0	0	0	0	1	NO	NIL	Y	NO	NIL	NO	NIL	NIL	1	2	2	1	2	1	0	1	0	0	0	0	0	0	0	0	0	0	0	0	0	0
ST JOHN SCHOOL 1 KUTO	40	1	1	1	21	1.2	SECURITY	C	0	0	0	0	0	0	0	0	0	0	1	NO	NIL	Y	NO	NIL	NO	NIL	NIL	1	2	2	1	2	0	0	0	0	0	0	0	0	0	0	0	0	0	0	0	0	0
ST JOHN SCHOOL 1 KUTO	41	1	1	1	19	1.12	MECHANIC	C	0	0	0	0	0	0	0	0	0	0	1	NO	NIL	Y	NO	NIL	NO	NIL	NIL	1	2	2	1	2	0	0	0	0	0	0	0	0	0	0	0	0	0	0	0	0	0
ST JOHN SCHOOL 1 KUTO	42	1	1	2	19	1.1	TRADER	C	0	0	0	0	0	0	0	0	0	0	0	NO	NIL	NO	NO	NIL	NO	NIL	NIL	1	2	2	1	2	0	0	0	0	0	0	0	0	0	0	0	0	0	0	0	0	0
BAPTIST BODE IJAIYE	1	1	6	4	38	1.50	PASTOR	C	1	36	0	0	0	0	0	0	1	1	0	NO	NIL	Y	NO	NIL	NO	NIL	BIG HEAD	1	2	1	1	1	1	1	0	1	0	0	0	0	0	0	0	0	0	0	0	0	0
BAPTIST BODE IJAIYE	2	1	6	3	30	1.42	DRIVER	C	2	25	0	0	0	0	0	0	1	1	0	NO	NIL	Y	NO	NIL	NO	NIL	EMACIATE	1	2	2	1	1	1	1	1	1	0	0	0	0	0	0	0	0	0	0	0	0	0
BAPTIST BODE IJAIYE	3	2	6	3	35	1.50	CS	C	0	0	0	0	0	0	0	0	0	0	0	NO	NIL	Y	NO	NIL	NO	NIL	NIL	1	2	1	1	2	1	1	0	1	0	0	0	0	0	0	0	0	0	0	0	0	0
BAPTIST BODE IJAIYE	4	1	6	3	37	1.45	PASTOR	C	0	0	0	0	0	0	0	0	0	0	1	NO	NIL	Y	NO	NIL	NO	NIL	EMACIATE	1	1	2	1	2	0	0	0	1	0	0	0	0	0	0	0	0	0	0	0	0	0
BAPTIST BODE IJAIYE	5	2	6	3	30	1.45	CS	M	0	0	0	0	0	0	0	0	0	0	1	NO	NIL	Y	NO	NIL	NO	NIL	EMACIATE	1	2	2	1	2	1	1	1	1	0	0	0	0	0	0	0	0	0	0	0	0	0
BAPTIST BODE IJAIYE	6	2	6	4	38	1.50	FARMER	M	0	0	0	0	0	0	0	0	0	0	1	NO	NIL	Y	NO	NIL	NO	NIL	FEVER	1	2	2	1	2	0	1	0	1	0	0	0	0	0	0	0	0	0	0	0	0	0
BAPTIST BODE IJAIYE	7	2	6	3	28	1.32	MECHANIC	C	0	0	0	0	0	0	0	0	0	0	1	NO	NIL	Y	NO	NIL	NO	NIL	NIL	1	2	2	1	2	1	0	1	1	0	0	0	0	0	0	0	0	0	0	0	0	0
BAPTIST BODE IJAIYE	8	1	6	3	38	1.37	ALUMINIUM	M	0	0	0	0	0	0	0	0	0	0	0	NO	NIL	Y	NO	NIL	NO	NIL	NIL	1	2	1	1	2	0	0	1	1	0	0	0	0	0	0	0	0	0	0	0	0	0
BAPTIST BODE IJAIYE	9	1	6	3	28	1.35	DEALER	M	0	0	0	0	0	0	0	0	0	0	1	NO	NIL	Y	NO	NIL	NO	NIL	EMACIATE	1	2	1	1	2	0	0	1	0	1	0	0	0	0	0	0	0	0	0	0	0	0
BAPTIST BODE IJAIYE	10	1	6	3	24	1.30	TRADER	C	0	0	0	0	0	0	0	0	0	0	1	NO	NIL	Y	NO	NIL	NO	NIL	NIL	1	2	2	1	2	0	1	0	1	1	0	0	0	0	0	0	0	0	0	0	0	0
BAPTIST BODE IJAIYE	11	1	6	3	35	1.50	PANEL BEATER	C	0	0	0	0	0	0	0	0	0	0	1	NO	NIL	Y	NO	NIL	NO	NIL	STOOLING	1	2	1	1	2	0	0	0	1	0	0	0	0	0	0	0	0	0	0	0	0	0
BAPTIST BODE IJAIYE	12	1	6	3	38	1.50	DRIVER	C	0	0	0	0	0	0	0	0	0	0	1	NO	NIL	Y	NO	NIL	NO	NIL	NIL	1	2	2	1	2	0	0	0	1	1	0	0	0	0	0	0	0	0	0	0	0	0
BAPTIST BODE IJAIYE	13	1	6	4	30	1.42	DRIVER	M	0	0	0	0	0	0	0	0	0	0	1	NO	NIL	Y	NO	NIL	NO	NIL	NIL	1	2	2	1	2	0	0	0	1	0	0	0	0	0	0	0	0	0	0	0	0	0
BAPTIST BODE IJAIYE	14	2	6	3	49	1.50	WELDER	M	0	0	0	0	0	0	0	0	0	0	1	NO	NIL	NO	NO	NIL	NO	NIL	NIL	1	2	2	1	2	0	0	0	1	0	0	0	0	0	0	0	0	0	0	0	0	0
BAPTIST BODE IJAIYE	15	1	6	4	55	1.54	PLANK SELLER	C	0	0	0	0	0	0	0	0	0	0	1	NO	NIL	Y	NO	NIL	NO	NIL	NIL	1	2	1	1	2	0	0	1	1	0	0	0	0	0	0	0	0	0	0	0	0	0
BAPTIST BODE IJAIYE	16	2	6	4	37	1.50	BAKER	M	0	0	0	0	0	0	0	0	0	0	1	NO	NIL	Y	NO	NIL	NO	NIL	NIL	1	2	2	1	2	0	0	0	1	0	0	0	0	0	0	0	0	0	0	0	0	0
BAPTIST BODE IJAIYE	17	1	6	4	32	1.38	TAILOR	C	0	0	0	0	0	0	0	0	0	0	1	NO	NIL	NO	NO	NIL	NO	NIL	NIL	1	2	1	1	2	0	1	0	1	0	0	0	0	0	0	0	0	0	0	0	0	0
BAPTIST BODE IJAIYE	18	2	6	3	47	1.63	TRADER	C	0	121	0	0	1	0	0	0	0	1	1	NO	NIL	Y	NO	NIL	NO	NIL	NIL	1	2	2	1	2	0	0	0	1	1	0	0	0	0	0	0	0	0	0	0	0	0
BAPTIST BODE IJAIYE	19	2	6	3	44	1.48	FARMER	C	0	0	0	0	0	0	0	0	0	0	0	NO	NIL	Y	NO	NIL	NO	NIL	NIL	1	2	2	1	2	0	1	0	1	0	0	0	0	0	0	0	0	0	0	0	0	0
BAPTIST BODE IJAIYE	20	1	6	3	31	1.40	TRADER	M	0	0	0	0	0	0	0	0	0	0	1	NO	NIL	Y	NO	NIL	NO	NIL	NIL	1	2	2	1	2	0	0	0	1	0	0	0	0	0	0	0	0	0	0	0	0	0
BAPTIST BODE IJAIYE	21	2	6	4	30	1.40	CLOTH SELLER	M	0	0	0	0	0	0	0	0	0	0	0	NO	NIL	Y	NO	NIL	NO	NIL	NIL	1	2	2	1	2	0	1	0	1	0	0	0	0	0	0	0	0	0	0	0	0	0
BAPTIST BODE IJAIYE	22	1	6	4	30	1.50	ENGINEER	C	0	0	0	0	0	0	0	0	0	0	1	NO	NIL	Y	NO	NIL	NO	NIL	NIL	1	2	2	1	2	0	0	0	1	0	0	0	0	0	0	0	0	0	0	0	0	0
BAPTIST BODE IJAIYE	23	1	5	3	32	1.45	DRIVER	M	0	0	0	0	0	0	0	0	0	0	1	Y	PLAYING WITH SOIL	Y	Y	NOT PLAYING WITH SOIL	NO	NIL	NIL	1	2	1	1	2	0	1	0	1	0	0	0	0	0	0	0	0	0	0	0	0	0
BAPTIST BODE IJAIYE	24	2	5	3	33	1.40	MOTOR SELLER	C	0	0	0	0	0	0	0	0	0	0	0	NO	NIL	Y	NO	NIL	NO	NIL	EMACIATE	1	2	1	1	2	0	1	0	1	0	0	0	0	0	0	0	0	0	0	0	0	0
BAPTIST BODE IJAIYE	25	1	5	3	27	1.35	CARPENTER	M	0	0	0	0	0	0	0	0	0	0	0	NO	NIL	Y	NO	NIL	NO	NIL	NIL	0	0	2	1	2	0	0	1	1	0	0	0	0	0	0	0	0	0	0	0	0	0
BAPTIST BODE IJAIYE	26	2	5	3	30	1.45	COW SELLER	M	0	0	0	0	0	0	0	0	0	0	0	NO	NIL	Y	NO	NIL	NO	NIL	NIL	1	1	1	1	2	0	1	0	1	1	0	0	0	0	0	0	0	0	0	0	0	0
BAPTIST BODE IJAIYE	27	2	5	4	50	1.57	PAINT SELLER	C	0	0	0	0	0	0	0	0	0	0	0	NO	NIL	Y	NO	NIL	NO	NIL	NIL	1	2	2	1	2	0	1	0	1	0	0	0	0	0	0	0	0	0	0	0	0	0
BAPTIST BODE IJAIYE	28	1	5	3	31	1.40	PLANK SELLER	M	0	28	0	0	1	0	0	0	0	1	0	NO	NIL	Y	NO	NIL	NO	NIL	WOUND	1	2	1	1	2	0	0	1	1	0	0	0	0	0	0	0	0	0	0	0	0	0
BAPTIST BODE IJAIYE	29	1	5	3	28	1.40	BRICKLAYER	C	0	0	0	0	0	0	0	0	0	0	0	NO	NIL	Y	NO	NIL	NO	NIL	EMACIATE	1	2	1	1	2	0	0	1	0	0	0	0	0	0	0	0	0	0	0	0	0	0
BAPTIST BODE IJAIYE	30	2	5	3	36	1.48	FILM SELLER	C	0	0	0	0	0	0	0	0	0	0	0	NO	NIL	Y	NO	NIL	NO	NIL	WHITE EYES	1	2	2	1	1	0	0	1	1	0	0	0	0	0	0	0	0	0	0	0	0	0
BAPTIST BODE IJAIYE	31	1	5	3	28	1.33	CARPENTER	C	0	0	0	0	0	0	0	0	0	0	0	NO	NIL	Y	NO	NIL	Y	MOTHER	WOUND	1	1	2	1	2	0	0	1	1	0	0	0	0	0	0	0	0	0	0	0	0	0
BAPTIST BODE IJAIYE	32	1	5	4	35	1.45	POLICE	C	0	0	0	0	0	0	0	0	0	0	0	NO	NIL	Y	NO	NIL	NO	NIL	NIL	1	2	1	1	2	1	0	1	0	0	0	1	0	0	0	0	0	0	0	0	0	0
BAPTIST BODE IJAIYE	33	2	5	3	28	1.28	MEAT SELLER	C	0	0	0	0	0	0	0	0	0	0	0	NO	NIL	Y	NO	NIL	NO	NIL	EMACIATE	1	2	2	1	2	0	1	0	1	0	0	0	0	0	0	0	0	0	0	0	0	0
BAPTIST BODE IJAIYE	34	1	5	3	28	1.30	BRICKLAYER	C	0	0	0	0	0	0	0	0	0	0	1	NO	NIL	Y	NO	NIL	NO	NIL	NIL	0	0	2	1	2	0	0	1	1	0	0	0	0	0	0	0	0	0	0	0	0	0
BAPTIST BODE IJAIYE	35	1	5	3	30	1.38	MUSICIAN	M	0	0	0	0	0	0	0	0	0	0	0	NO	NIL	Y	NO	NIL	NO	NIL	EMACIATE	1	2	1	1	1	1	1	0	1	0	0	0	0	0	0	0	0	0	0	0	0	0
BAPTIST BODE IJAIYE	36	1	5	3	28	1.37	ENGINEER	C	0	0	0	0	0	0	0	0	0	0	0	NO	NIL	Y	NO	NIL	NO	NIL	NIL	1	2	1	1	2	1	0	0	1	0	0	0	0	0	0	0	0	0	0	0	0	0
BAPTIST BODE IJAIYE	37	1	5	3	37	1.45	BANKER	C	0	0	0	0	0	0	0	0	0	0	1	Y	PLAYING WITH DIRTY SOIL	Y	Y	DEWORMING	Y	BROTHER	NO	1	2	1	1	2	0	1	1	1	1	0	0	0	0	0	0	0	0	0	0	0	0
BAPTIST BODE IJAIYE	38	2	5	3	25	1.25	BANKER	C	0	0	0	0	0	0	0	0	0	0	0	NO	NIL	Y	NO	NIL	NO	NIL	EMACIATE	1	2	1	1	1	1	1	0	1	0	0	0	0	0	0	0	0	0	0	0	0	0
BAPTIST BODE IJAIYE	39	2	5	4	45	1.57	DRIVER	C	0	0	0	0	0	0	0	0	0	0	1	NO	NIL	Y	NO	NIL	NO	NIL	NIL	1	2	2	1	2	0	1	1	1	0	0	0	0	0	0	0	0	0	0	0	0	0
BAPTIST BODE IJAIYE	40	2	5	3	54	1.67	TRADER	C	0	0	0	0	0	0	0	0	0	0	0	NO	NIL	Y	NO	NIL	NO	NIL	NIL	1	1	2	1	1	0	1	0	1	0	0	0	0	0	0	0	0	0	0	0	0	0
BAPTIST BODE IJAIYE	41	2	5	3	27	1.35	CARPENTER	M	45	120	0	0	0	0	0	0	1	1	0	NO	NIL	Y	NO	NIL	NO	NIL	NIL	1	2	2	1	2	1	0	1	0	0	0	0	0	0	0	0	0	0	0	0	0	0
BAPTIST BODE IJAIYE	42	1	5	3	39	1.48	DRIVER	C	0	0	0	0	0	0	0	0	0	0	1	NO	NIL	Y	NO	NIL	NO	NIL	NIL	1	2	1	1	2	0	1	1	1	0	0	0	0	0	0	0	0	0	0	0	0	0
BAPTIST BODE IJAIYE	43	1	5	3	30	1.40	CARPENTER	M	0	0	0	0	0	0	0	0	0	0	1	NO	NIL	Y	NO	NIL	NO	NIL	NIL	1	2	2	1	2	1	1	1	0	0	0	0	0	0	0	0	0	0	0	0	0	0
BAPTIST BODE IJAIYE	44	2	5	3	28	1.36	CS	C	0	0	0	0	0	0	0	0	0	0	0	NO	NIL	Y	NO	NIL	NO	NIL	NIL	1	1	1	1	2	0	0	0	1	0	0	0	0	0	0	0	0	0	0	0	0	0
BAPTIST BODE IJAIYE	45	1	5	3	34	1.50	BIKE RIDER	C	0	0	0	0	0	0	0	0	0	0	1	NO	NIL	Y	NO	NIL	NO	NIL	NIL	1	1	1	1	2	0	0	0	1	0	0	0	0	0	0	0	0	0	0	0	0	0
BAPTIST BODE IJAIYE	46	1	5	3	27	1.40	CARPENTER	M	0	0	0	0	0	0	0	0	0	0	1	NO	NIL	NO	NO	NIL	NO	NIL	NIL	1	1	2	1	2	0	0	1	1	0	0	1	0	0	0	0	0	0	0	0	0	0
BAPTIST BODE IJAIYE	47	1	5	3	28	1.33	AGENT	C	0	0	0	0	0	0	0	0	0	0	1	NO	NIL	NO	NO	NIL	NO	NIL	NIL	1	2	2	1	2	0	0	0	1	0	0	0	0	0	0	0	0	0	0	0	0	0
BAPTIST BODE IJAIYE	48	1	5	4	30	1.40	BRICKLAYER	M	3	267	0	0	0	0	0	0	1	1	1	NO	NIL	NO	NO	NIL	NO	NIL	NIL	1	2	1	1	2	0	1	0	1	0	0	0	0	0	0	0	0	0	0	0	0	0
BAPTIST BODE IJAIYE	49	1	5	3	40	1.88	DRIVER	C	0	0	0	0	0	0	0	0	0	0	1	NO	NIL	Y	NO	NIL	NO	NIL	NIL	1	2	2	1	2	1	0	0	1	0	0	0	0	0	0	0	0	0	0	0	0	0
BAPTIST BODE IJAIYE	50	1	5	3	24	1.30	CARPENTER	C	0	0	0	0	0	0	0	0	0	0	1	NO	NIL	Y	NO	NIL	Y	GUARDIANS	EMACIATE	0	0	1	1	2	0	0	1	0	1	0	0	0	0	0	0	0	0	0	0	0	0
BAPTIST BODE IJAIYE	51	1	5	3	28	1.35	DRIVER	M	0	0	0	0	0	0	0	0	0	0	1	NO	NIL	NO	NO	NIL	Y	SCHOOL	FATIGUE	1	2	1	1	2	1	0	1	0	0	0	0	0	0	0	0	0	0	0	0	0	0
BAPTIST BODE IJAIYE	52	2	5	3	28	1.38	ENGINEER	C	0	8	0	0	1	0	0	0	0	1	1	NO	NIL	Y	NO	NIL	NO	NIL	NIL	1	2	1	1	2	1	1	0	1	0	0	0	0	0	0	0	0	0	0	0	0	0
BAPTIST BODE IJAIYE	53	2	5	3	33	1.42	COW SELLER	C	0	0	0	0	0	0	0	0	0	0	1	Y	WALK BAREFOOT	Y	Y	DEWORMING	NO	NIL	WHITE EYES	1	2	2	1	2	1	1	1	1	0	0	0	0	0	0	0	0	0	0	0	0	0
BAPTIST BODE IJAIYE	54	2	5	3	35	1.52	CARPENTER	C	0	0	0	0	0	0	0	0	0	0	1	NO	NIL	Y	NO	NIL	NO	NIL	NIL	1	2	2	1	2	0	1	0	1	0	0	0	0	0	0	0	0	0	0	0	0	0
BAPTIST BODE IJAIYE	55	2	5	3	40	1.57	DRIVER	C	0	5	0	0	1	0	0	0	0	1	1	NO	NIL	Y	NO	NIL	NO	NIL	NIL	1	2	1	1	2	0	0	0	1	0	0	0	0	0	0	0	0	0	0	0	0	0
BAPTIST BODE IJAIYE	56	2	5	3	27	1.35	MECHANIC	C	0	0	0	0	0	0	0	0	0	0	1	NO	NIL	Y	NO	NIL	NO	NIL	NIL	1	2	2	1	2	1	1	1	1	0	0	0	0	0	0	0	0	0	0	0	0	0
BAPTIST BODE IJAIYE	57	1	5	3	29	1.32	CS	C	0	0	0	0	0	0	0	0	0	0	1	Y	PLAYING WITH SOIL	Y	Y	TAKING CARE OF THE BODY	Y	HOSPITAL	STOOLING, FATIGUE	1	2	1	1	2	0	0	0	1	1	0	0	0	0	0	0	0	0	0	0	0	0
BAPTIST BODE IJAIYE	58	1	5	3	30	1.42	BRICKLAYER	M	0	0	0	0	0	0	0	0	0	0	0	NO	NIL	Y	NO	NIL	NO	NIL	NIL	1	2	2	1	2	0	1	1	0	0	0	0	0	0	0	0	0	0	0	0	0	0
BAPTIST BODE IJAIYE	59	1	5	3	38	1.48	CS	M	0	0	0	0	0	0	0	0	0	0	1	NO	NIL	Y	NO	NIL	NO	NIL	NIL	1	2	1	1	2	0	0	0	1	0	0	0	0	0	0	0	0	0	0	0	0	0
BAPTIST BODE IJAIYE	60	1	5	3	27	1.30	BAKER	M	1	13	0	0	0	0	0	0	1	1	1	NO	NIL	Y	NO	NIL	NO	NIL	EMACIATE	1	2	2	1	2	1	0	0	1	0	0	0	0	0	0	0	0	0	0	0	0	0
BAPTIST BODE IJAIYE	61	1	5	3	30	1.38	CARPENTER	M	0	0	0	0	0	0	0	0	0	0	0	NO	NIL	Y	NO	NIL	NO	NIL	NIL	1	2	2	1	1	0	1	1	0	1	0	0	0	0	0	0	0	0	0	0	0	0
BAPTIST BODE IJAIYE	62	1	5	3	32	1.50	PLUMBER	C	0	0	0	0	0	0	0	0	0	0	1	NO	NIL	Y	NO	NIL	NO	NIL	NIL	1	2	2	1	2	0	1	0	1	0	0	0	1	0	0	0	0	0	0	0	0	0
BAPTIST BODE IJAIYE	63	1	5	3	25		CS	C	0	0	0	0	0	0	0	0	0	0	1	NO	NIL	Y	NO	NIL	NO	NIL	NIL	1	2	1	1	2	0	0	0	1	0	0	0	0	0	0	0	0	0	0	0	0	0
BAPTIST BODE IJAIYE	64	1	5	4	35	1.48	PENSIONER	C	0	0	0	0	0	0	0	0	0	0	1	NO	NIL	Y	NO	NIL	NO	NIL	EMACIATE	1	2	1	1	2	1	0	0	0	1	0	0	0	0	0	0	0	0	0	0	0	0
BAPTIST BODE IJAIYE	65	1	5	3	30	1.36	DRIVER	M	0	0	0	0	0	0	0	0	0	0	0	NO	NIL	Y	NO	NIL	NO	NIL	NIL	1	2	2	1	2	0	0	0	0	0	0	0	0	0	0	0	0	0	0	0	0	0
BAPTIST BODE IJAIYE	66	2	5	2	25	1.35	CARPENTER	C	0	41	0	0	1	0	0	0	0	1	1	NO	NIL	Y	NO	NIL	NO	NIL	NIL	1	2	2	1	2	1	1	0	1	0	0	1	0	0	0	0	0	0	0	0	0	0
BAPTIST BODE IJAIYE	67	2	5	3	27	1.36	PASTOR	C	0	0	0	0	0	0	0	0	0	0	0	NO	NIL	Y	NO	NIL	NO	NIL	NIL	1	1	1	1	2	0	0	0	1	0	0	0	0	0	0	0	0	0	0	0	0	0
BAPTIST BODE IJAIYE	68	2	5	3	25	1.35	CUSTOM	M	0	0	0	0	0	0	0	0	0	0	1	NO	NIL	Y	NO	NIL	NO	NIL	NIL	1	2	1	1	2	0	0	1	0	0	0	0	0	0	0	0	0	0	0	0	0	0
BAPTIST BODE IJAIYE	69	2	5	3	29	1.32	MECHANIC	M	0	0	0	0	0	0	0	0	0	0	0	NO	NIL	Y	NO	NIL	NO	NIL	EMACIATE	1	2	2	1	2	1	1	1	0	1	0	0	0	0	0	0	0	0	0	0	0	0
BAPTIST BODE IJAIYE	70	1	5	3	38	1.45	TRADER	C	0	0	0	0	0	0	0	0	0	0	1	NO	NIL	Y	NO	NIL	NO	NIL	NIL	1	1	2	1	2	0	1	1	1	0	0	0	0	0	0	0	0	0	0	0	0	0
BAPTIST BODE IJAIYE	71	1	5	3	27	1.30	DRIVER	M	0	0	0	0	0	0	0	0	0	0	1	NO	NIL	Y	NO	NIL	NO	NIL	NIL	1	1	1	1	2	0	0	0	1	0	0	0	0	0	0	0	0	0	0	0	0	0
BAPTIST BODE IJAIYE	72	1	5	3	32	1.35	RADIONIC	M	0	0	0	0	0	0	0	0	0	0	1	NO	NIL	Y	NO	NIL	NO	NIL	NIL	1	1	1	1	2	0	0	1	1	0	0	0	0	0	0	0	0	0	0	0	0	0
BAPTIST BODE IJAIYE	73	2	5	3	27	1.32	TAILOR	C	0	0	0	0	0	0	0	0	0	0	0	NO	NIL	Y	NO	NIL	NO	NIL	NIL	1	2	1	1	2	1	0	0	1	0	0	0	0	0	0	0	0	0	0	0	0	0
BAPTIST BODE IJAIYE	74	2	5	4	32	1.38	CARPENTER	C	0	0	0	0	0	0	0	0	0	0	0	NO	NIL	Y	NO	NIL	NO	NIL	NIL	1	2	1	1	2	0	0	0	1	0	0	0	0	0	0	0	0	0	0	0	0	0
BAPTIST BODE IJAIYE	75	2	5	3	32	1.35	BRICKLAYER	M	0	0	0	0	0	0	0	0	0	0	0	NO	NIL	Y	NO	NIL	NO	NIL	NIL	1	2	2	1	2	0	1	1	1	1	0	0	0	0	0	0	0	0	0	0	0	0
BAPTIST BODE IJAIYE	76	1	5	3	34	1.48	TRADER	C	0	0	0	0	0	0	0	0	0	0	0	NO	NIL	Y	NO	NIL	NO	NIL	NIL	1	1	1	1	2	0	0	0	1	0	0	0	0	0	0	0	0	0	0	0	0	0
BAPTIST BODE IJAIYE	77	1	5	3	27	1.32	TRADER	M	0	0	0	0	0	0	0	0	0	0	1	NO	NIL	Y	NO	NIL	NO	NIL	NIL	1	2	1	1	2	0	0	0	0	0	0	0	0	0	0	0	0	0	0	0	0	0
BAPTIST BODE IJAIYE	78	1	5	3	37	1.48	PLANK SELLER	C	0	0	0	0	0	0	0	0	0	0	0	NO	NIL	Y	NO	NIL	NO	NIL	COLOURED EYES	1	2	2	1	2	1	0	1	1	0	0	0	0	0	0	0	0	0	0	0	0	0
BAPTIST BODE IJAIYE	79	1	5	3	30	1.32	WELDER	C	0	1	0	0	1	0	0	0	0	1	1	NO	NIL	Y	NO	NIL	NO	NIL	NIL	1	2	1	1	2	1	0	1	1	0	0	0	0	0	0	0	0	0	0	0	0	0
BAPTIST BODE IJAIYE	80	2	5	3	26	1.37	WELDER	C	10	320	0	0	0	0	0	0	1	1	0	NO	NIL	Y	NO	NIL	NO	NIL	NIL	1	2	2	1	2	0	0	0	1	0	0	0	0	0	0	0	0	0	0	0	0	0
BAPTIST BODE IJAIYE	81	1	5	3	39	1.53	BRICKLAYER	C	0	214	0	0	1	0	0	0	0	1	1	NO	NIL	Y	NO	NIL	NO	NIL	NIL	1	2	2	1	2	0	0	0	0	0	0	0	0	0	0	0	0	0	0	0	0	0
BAPTIST BODE IJAIYE	82	2	5	4	27	1.40	LAWYER	C	0	0	0	0	0	0	0	0	0	0	0	NO	NIL	Y	NO	NIL	NO	NIL	NIL	1	2	2	1	2	0	0	0	1	0	0	0	0	0	0	0	0	0	0	0	0	0
BAPTIST BODE IJAIYE	83	2	5	3	42	1.50	CARPENTER	M	21	357	0	0	0	0	0	0	1	1	1	NO	NIL	Y	NO	NIL	NO	NIL	NIL	1	2	1	1	2	1	0	0	1	0	0	0	0	0	0	0	0	0	0	0	0	0
BAPTIST BODE IJAIYE	84	2	4	3	35	1.45	DRIVER	C	37	654	38	0	0	0	1	0	0	1	0	NO	NIL	Y	NO	NIL	NO	NIL	NIL	0	0	2	1	2	0	0	1	1	0	0	0	0	0	0	0	0	0	0	0	0	0
BAPTIST BODE IJAIYE	85	1	4	3	28	1.30	CS	C	96	284	0	0	0	0	0	0	1	1	1	NO	NIL	Y	NO	NIL	NO	NIL	NIL	1	2	1	1	2	1	0	0	0	0	0	0	0	0	0	0	0	0	0	0	0	0
BAPTIST BODE IJAIYE	86	2	4	3	28	1.30	CS	C	0	0	0	0	0	0	0	0	0	0	1	NO	NIL	Y	NO	NIL	NO	NIL	NIL	1	2	1	1	2	1	0	0	0	0	0	0	0	0	0	0	0	0	0	0	0	0
BAPTIST BODE IJAIYE	87	2	4	4	30	1.35	PLANK SELLER	C	4	58	0	0	0	0	0	0	1	1	1	NO	NIL	Y	NO	NIL	NO	NIL	NIL	1	2	0	1	2	1	0	1	1	0	0	0	0	0	0	0	0	0	0	0	0	0
BAPTIST BODE IJAIYE	88	1	4	2	20	1.22	RADIONIC	C	0	0	0	0	0	0	0	0	0	0	0	NO	NIL	NO	NO	NIL	NO	NIL	NIL	1	2	0	1	2	0	0	1	1	1	0	0	0	0	0	0	0	0	0	0	0	0
BAPTIST BODE IJAIYE	89	2	4	3	25	1.30	SURVEYOR	M	0	0	0	0	0	0	0	0	0	0	0	NO	NIL	Y	NO	NIL	NO	NIL	NIL	1	2	1	1	2	0	0	1	1	1	0	0	0	0	0	0	0	0	0	0	0	0
BAPTIST BODE IJAIYE	90	1	4	3	28	1.30	TAILOR	M	0	0	0	0	0	0	0	0	0	0	0	NO	NIL	Y	NO	NIL	NO	NIL	NIL	1	1	1	1	2	0	0	0	1	1	0	0	0	0	0	0	0	0	0	0	0	0
BAPTIST BODE IJAIYE	91	2	4	3	25	1.30	BRICKLAYER	M	0	0	0	0	0	0	0	0	0	0	0	NO	NIL	Y	NO	NIL	NO	NIL	NIL	1	2	0	1	2	1	0	1	0	0	0	0	0	0	0	0	0	0	0	0	0	0
BAPTIST BODE IJAIYE	92	1	4	4	40	1.44	VULCANIZER	M	0	0	0	0	0	0	0	0	0	0	0	NO	NIL	Y	NO	NIL	NO	NIL	NIL	1	2	1	0	0	0	0	0	1	1	0	0	0	0	0	0	0	0	0	0	0	0
BAPTIST BODE IJAIYE	93	2	4	2	25	1.35	PALM OIL SELLER	C	46	1338	0	0	0	0	0	0	1	1	0	NO	NIL	Y	NO	NIL	NO	NIL	NIL	1	2	2	1	2	1	0	1	1	1	0	0	0	0	0	0	0	0	0	0	0	0
BAPTIST BODE IJAIYE	94	1	4	3	25	1.30	BRICKLAYER	M	0	0	0	0	0	0	0	0	0	0	1	NO	NIL	Y	NO	NIL	NO	NIL	NIL	1	2	1	1	2	0	0	0	1	1	0	0	0	0	0	0	0	0	0	0	0	0
BAPTIST BODE IJAIYE	95	2	4	3	28	1.45	BUILDING MAT SELLER	M	0	0	0	0	0	0	0	0	0	0	0	NO	NIL	Y	NO	NIL	NO	NIL	NIL	1	2	1	1	2	0	0	0	1	0	0	0	0	0	0	0	0	0	0	0	0	0
BAPTIST BODE IJAIYE	96	1	4	3	28	1.35	TAILOR	C	0	0	0	0	0	0	0	0	0	0	1	NO	NIL	Y	NO	NIL	NO	NIL	NIL	1	2	1	1	2	0	0	0	0	0	0	0	0	0	0	0	0	0	0	0	0	0
BAPTIST BODE IJAIYE	97	1	4	3	25	1.28	MUSICIAN	M	0	0	0	0	0	0	0	0	0	0	1	NO	NIL	Y	NO	NIL	NO	NIL	NIL	1	2	2	1	2	0	0	0	1	0	0	0	0	0	0	0	0	0	0	0	0	0
BAPTIST BODE IJAIYE	98	1	4	2	26	1.35	TRADER	C	0	0	0	0	0	0	0	0	0	0	0	NO	NIL	Y	NO	NIL	NO	NIL	NIL	1	2	1	1	2	0	0	1	0	0	0	0	0	0	0	0	0	0	0	0	0	0
BAPTIST BODE IJAIYE	99	1	4	3	48	1.58	ENGINEER	C	0	0	0	0	0	0	0	0	0	0	0	NO	NIL	Y	Y	DEWORMING	NO	NIL	FATIGUE, NAUSEA	1	2	1	1	2	0	0	0	1	0	0	0	0	0	0	0	0	0	0	0	0	0
BAPTIST BODE IJAIYE	100	2	4	3	30	1.35	DRIVER	C	0	0	0	0	0	0	0	0	0	0	0	NO	NIL	Y	NO	NIL	NO	NIL	NIL	1	1	2	0	0	1	0	1	1	0	0	0	0	0	0	0	0	0	0	0	0	0
BAPTIST BODE IJAIYE	101	2	4	3	41	1.35	CARPENTER	C	1	0	0	0	0	1	0	0	0	1	0	NO	NIL	Y	NO	NIL	NO	NIL	NIL	1	2	1	1	2	0	0	0	1	0	0	0	0	0	0	0	0	0	0	0	0	0
BAPTIST BODE IJAIYE	102	1	4	4	38	1.50	MEAT SELLER	C	0	0	0	0	0	0	0	0	0	0	1	NO	NIL	Y	NO	NIL	NO	NIL	NIL	1	2	1	1	2	0	0	1	1	0	0	0	0	0	0	0	0	0	0	0	0	0
BAPTIST BODE IJAIYE	103	2	4	3	31	1.36	DRUMMER	C	0	0	0	0	0	0	0	0	0	0	0	NO	NIL	Y	NO	NIL	NO	NIL	NIL	1	2	1	1	2	0	0	0	1	0	0	0	0	0	0	0	0	0	0	0	0	0
BAPTIST BODE IJAIYE	104	1	4	3	38	1.38	CS	C	0	0	0	0	0	0	0	0	0	0	1	NO	NIL	NO	Y	WASING OF HANDS	NO	NIL	NIL	1	2	1	1	2	0	0	0	1	0	0	0	0	0	0	0	0	0	0	0	0	0
BAPTIST BODE IJAIYE	105	1	4	3	22	1.27	WELDER	C	0	0	0	0	0	0	0	0	0	0	1	NO	NIL	Y	NO	NIL	NO	NIL	NIL	1	2	1	1	2	0	0	1	1	0	0	0	0	0	0	0	0	0	0	0	0	0
BAPTIST BODE IJAIYE	106	2	4	3	26	1.32	TAILOR	C	0	0	0	0	0	0	0	0	0	0	0	NO	NIL	Y	NO	NIL	NO	NIL	NIL	1	1	1	1	2	1	0	0	1	0	0	0	0	0	0	0	0	0	0	0	0	0
BAPTIST BODE IJAIYE	107	1	3	2	28	1.32	MECHANIC	C	0	0	0	0	0	0	0	0	0	0	0	NO	NIL	Y	NO	NIL	NO	NIL	NIL	1	2	1	1	2	0	1	0	1	0	0	0	0	0	0	0	0	0	0	0	0	0
BAPTIST BODE IJAIYE	108	2	3	2	28	1.33	MOPOL	C	0	0	0	0	0	0	0	0	0	0	0	NO	NIL	Y	NO	NIL	NO	NIL	VOMITTING, STOOLING	1	2	1	1	2	0	1	0	1	0	0	0	0	0	0	0	0	0	0	0	0	0
BAPTIST BODE IJAIYE	109	2	3	2	26	1.30	MECHANIC	C	0	0	0	0	0	0	0	0	0	0	0	NO	NIL	Y	NO	NIL	NO	NIL	NIL	1	2	2	1	2	1	1	1	1	0	0	0	0	0	0	0	0	0	0	0	0	0
BAPTIST BODE IJAIYE	110	2	1	2	20	1.10	BRICKLAYER	C	0	0	0	0	0	0	0	0	0	0	0	NO	NIL	NO	Y	WASHING HAND BEFORE EATING	NO	NIL	NIL	1	1	1	1	2	0	0	0	1	1	0	0	0	0	0	0	0	0	0	0	0	0
BAPTIST BODE IJAIYE	111	1	1	2	25	1.22	DRIVER	C	0	0	0	0	0	0	0	0	0	0	0	NO	NIL	Y	NO	NIL	NO	NIL	NIL	1	1	2	1	1	0	0	0	1	0	0	0	0	0	0	0	0	0	0	0	0	0
BAPTIST BODE IJAIYE	112	2	1	2	18	1.10	TRADITIONALIST	C	0	0	0	0	0	0	0	0	0	0	0	NO	NIL	NO	NO	NIL	NO	NIL	NIL	1	1	2	0	0	1	0	0	1	0	0	0	0	0	0	0	0	0	0	0	0	0
BAPTIST BODE IJAIYE	113	2	1	2	21	1.22	MECHANIC	M	0	0	0	0	0	0	0	0	0	0	0	NO	NIL	Y	NO	NIL	NO	NIL	NIL	1	1	2	1	1	1	0	0	1	0	0	0	0	0	0	0	0	0	0	0	0	0
BAPTIST BODE IJAIYE	114	1	1	2	25	1.25	DRIVER	C	0	0	0	0	0	0	0	0	0	0	0	NO	NIL	Y	NO	NIL	NO	NIL	NIL	1	1	2	0	0	1	0	0	1	0	0	0	0	0	0	0	0	0	0	0	0	0
ST ANNES, IBARA	1	1	6	3	28	1.5	TRADER	C	0	0	0	0	0	0	0	0	0	0	1	NO	NIL	Y	NO	NIL	NO	NIL	NIL	1	2	1	1	2	1	0	1	1	1	0	0	0	0	0	0	0	0	0	0	0	0
ST ANNES, IBARA	2	1	6	3	38	1.58	SECURITY	C	1	160	0	0	0	0	0	0	1	1	1	NO	NIL	Y	NO	NIL	NO	NIL	NIL	1	2	2	1	1	0	0	0	1	1	0	0	0	0	0	0	0	0	0	0	0	0
ST ANNES, IBARA	3	1	6	4	35	1.50	BANKER	C	0	5	0	0	1	0	0	0	0	1	1	NO	NIL	Y	NO	NIL	Y	DAD	NIL	1	2	1	1	2	0	0	0	1	0	0	0	0	0	0	0	0	0	0	0	0	0
ST ANNES, IBARA	4	2	6	3	34	1.52	WELDER	M	0	0	0	0	0	0	0	0	0	0	1	NO	NIL	Y	NO	NIL	NO	NIL	NIL	1	2	1	1	1	1	0	1	1	0	0	0	0	0	0	0	0	0	0	0	0	0
ST ANNES, IBARA	5	1	6	1	33	1.50	DRIVER	C	0	0	0	0	0	0	0	0	0	0	0	Y	EATING SWEET	Y	Y	DEWORMING	NO	NIL	NIL	1	2	1	1	1	1	0	1	1	0	0	0	0	0	0	0	0	0	0	0	0	0
ST ANNES, IBARA	6	1	6	3	27	1.40	TAILOR	M	0	0	0	0	0	0	0	0	0	0	1	NO	NIL	Y	NO	NIL	NO	NIL	NIL	1	1	1	1	2	0	0	0	1	0	0	0	0	0	0	0	0	0	0	0	0	0
ST ANNES, IBARA	7	2	6	3	43	1.60	TRADER	C	0	0	0	0	0	0	0	0	0	0	1	NO	NIL	Y	NO	NIL	Y	MUM	NIL	1	2	1	1	2	1	0	0	1	1	0	0	0	0	0	0	0	0	0	0	0	0
ST ANNES, IBARA	8	2	6	3	33	1.50	FARMER	M	0	0	0	0	0	0	0	0	0	0	1	Y	PLAYING WITH SOIL	Y	NO	NIL	Y	GRANDMA	VOMITING	1	1	1	1	2	1	0	0	1	0	0	0	0	0	0	0	0	0	0	0	0	0
ST ANNES, IBARA	9	2	6	3	31	1.52	CS	C	0	0	0	0	0	0	0	0	0	0	1	Y	WALKING BAREFOOT	Y	Y	DEWORMING	Y	SCHOOL	EMACIATE	1	2	1	1	2	0	1	0	0	0	0	1	0	0	0	0	0	0	0	0	0	0
ST ANNES, IBARA	10	2	6	3	28	1.40	DRUMER	M	0	0	0	0	0	0	0	0	0	0	0	NO	NIL	Y	NO	NIL	NO	NIL	STOMACHACHE	1	2	1	1	2	0	1	0	0	0	0	0	0	0	0	0	0	0	0	0	0	0
ST ANNES, IBARA	11	1	6	3	32	1.5	POLICE	C	0	32	0	0	1	0	0	0	0	1	0	NO	NIL	NO	NO	NIL	NO	NIL	NIL	1	2	1	1	1	0	0	0	1	1	0	0	0	0	0	0	0	0	0	0	0	0
ST ANNES, IBARA	12	1	6	3	34	1.55	BANKER	C	0	0	0	0	0	0	0	0	0	0	1	NO	NIL	Y	NO	NIL	NO	NIL	NIL	1	1	1	1	2	0	0	1	1	1	0	0	0	0	0	0	0	0	0	0	0	0
ST ANNES, IBARA	13	2	6	3	30	1.50	POLICE	C	0	5	0	0	1	0	0	0	0	1	0	NO	NIL	Y	NO	NIL	NO	NIL	EMACIATE	1	2	1	1	2	0	0	0	1	1	0	0	0	0	0	0	0	0	0	0	0	0
ST ANNES, IBARA	14	2	5	3	30	1.50	ENGINEER	C	0	0	0	0	0	0	0	0	0	0	0	NO	NIL	Y	NO	NIL	NO	NIL	EMACIATE	1	2	1	1	2	0	0	1	1	1	0	0	0	0	0	0	0	0	0	0	0	0
ST ANNES, IBARA	15	1	5	3	28	1.35	NIL	C	0	0	0	0	0	0	0	0	0	0	0	NO	NIL	Y	Y	DEWORMING	NO	NIL	NIL	1	2	1	1	2	0	1	0	1	1	0	0	0	0	0	0	0	0	0	0	0	0
ST ANNES, IBARA	16	2	5	3	34	1.58	TRADER	C	0	0	0	0	0	0	0	0	0	0	0	NO	NIL	Y	NO	NIL	NO	NIL	NIL	1	2	1	1	2	0	0	0	1	0	0	0	0	0	0	0	0	0	0	0	0	0
ST ANNES, IBARA	17	2	5	3	30	1.42	ENGINEER	C	0	0	0	0	0	0	0	0	0	0	0	NO	NIL	Y	Y	DEWORMING	NO	NIL	STUNTED GROWTH	1	1	1	1	2	0	0	0	1	1	0	0	0	0	0	0	0	0	0	0	0	0
ST ANNES, IBARA	18	2	5	4	33	1.60	PRINTER	C	0	26	0	0	1	0	0	0	0	1	1	NO	NIL	Y	NO	NIL	NO	NIL	STOMACHACHE, EMACIATE	1	1	1	1	2	0	0	0	1	0	0	0	0	0	0	0	0	0	0	0	0	0
ST ANNES, IBARA	19	1	5	3	35	1.45	ENGINEER	M	0	0	0	0	0	0	0	0	0	0	0	NO	NIL	Y	NO	NIL	NO	NIL	EMACIATE	1	1	1	1	2	0	0	0	1	1	0	0	0	0	0	0	0	0	0	0	0	0
ST ANNES, IBARA	20	1	5	3	31	1.57	FURNITURE	C	4	0	0	0	0	1	0	0	0	1	0	NO	NIL	Y	NO	NIL	NO	NIL	NIL	1	2	1	1	2	0	0	0	1	0	0	0	0	0	0	0	0	0	0	0	0	0
ST ANNES, IBARA	21	1	5	2	22	1.30	POLICE	M	7	312	0	0	0	0	0	0	1	1	0	NO	NIL	Y	NO	NIL	NO	NIL	EMACIATE	1	2	2	1	2	0	0	1	1	0	0	0	0	0	0	0	0	0	0	0	0	0
ST ANNES, IBARA	22	1	5	3	28	1.40	BIKE RIDER	C	0	0	0	0	0	0	0	0	0	0	0	NO	NIL	Y	NO	NIL	NO	NIL	NIL	1	2	2	1	2	0	0	0	1	0	0	0	0	0	0	0	0	0	0	0	0	0
ST ANNES, IBARA	23	2	5	3	29	1.45	WELDER	C	0	0	0	0	0	0	0	0	0	0	0	NO	NIL	Y	NO	NIL	NO	NIL	EMACIATE	1	2	2	1	2	0	0	1	1	1	0	0	0	0	0	0	0	0	0	0	0	0
ST ANNES, IBARA	24	2	5	3	50	1.82	FARMER	C	0	0	0	0	0	0	0	0	0	0	0	NO	NIL	Y	Y	DEWORMING	NO	NIL	NIL	1	2	1	1	2	0	0	0	1	0	0	0	0	0	0	0	0	0	0	0	0	0
ST ANNES, IBARA	25	1	5	3	32	1.50	PETTY TRADER	C	0	0	0	0	0	0	0	0	0	0	0	NO	NIL	Y	NO	NIL	NO	NIL	STOMACHACHE	1	2	2	1	2	0	0	1	1	1	0	0	0	0	0	0	0	0	0	0	0	0
ST ANNES, IBARA	26	2	5	4	32	1.52	DRIVER	C	0	0	0	0	0	0	0	0	0	0	0	Y	WALKING BAREFOOT	Y	NO	NIL	NO	NIL	EMACIATE	1	2	2	1	2	0	0	1	1	1	0	0	0	0	0	0	0	0	0	0	0	0
ST ANNES, IBARA	27	2	5	3	22	1.35	CARPENTER	C	0	0	0	0	0	0	0	0	0	0	1	NO	NIL	Y	Y	DEWORMING	NO	NIL	NIL	1	2	1	1	2	0	0	0	1	1	0	0	0	0	0	0	0	0	0	0	0	0
ST ANNES, IBARA	28	1	4	3	34	1.51	DRIVER	M	0	0	0	0	0	0	0	0	0	0	1	NO	NIL	Y	NO	NIL	NO	NIL	EMACIATE	1	2	1	1	2	1	0	1	1	0	0	0	0	0	0	0	0	0	0	0	0	0
ST ANNES, IBARA	29	2	4	2	31	1.45	DRIVER	C	0	0	0	0	0	0	0	0	0	0	0	NO	NIL	Y	NO	NIL	NO	NIL	NIL	1	1	1	1	2	0	1	1	1	0	0	0	0	0	0	0	0	0	0	0	0	0
ST ANNES, IBARA	30	1	4	2	24	1.35	POLICE	C	0	0	0	0	0	0	0	0	0	0	0	NO	NIL	Y	NO	NIL	NO	NIL	VOMITING	1	1	1	1	1	1	1	0	0	0	0	0	0	0	0	0	0	0	0	0	0	0
ST ANNES, IBARA	31	1	4	2					0	339	0	0	1	0	0	0	0	1	0	NO	NIL	Y	NO	NIL	NO	NIL	NIL	1	2	1	1	2	0	1	0	0	0	0	0	0	0	0	0	0	0	0	0	0	0
ST ANNES, IBARA	32	2	4	2	29	1.40	FARMER	M	0	0	0	0	0	0	0	0	0	0	0	NO	NIL	Y	NO	NIL	NO	NIL	NIL	1	2	1	1	2	0	1	0	1	0	0	0	0	0	0	0	0	0	0	0	0	0
ST ANNES, IBARA	33	1	4	4	40	1.60	FARMER	C	12	0	0	0	0	1	0	0	0	1	0	NO	NIL	Y	NO	NIL	NO	NIL	NIL	1	2	1	1	2	0	1	0	1	0	0	0	0	0	0	0	0	0	0	0	0	0
ST ANNES, IBARA	34	2	4	3	40	1.65	CARPENTER	C	0	3	0	0	1	0	0	0	0	1	0	NO	NIL	Y	NO	NIL	NO	NIL	STOOLING,VOMITTING	1	2	1	1	2	0	0	0	1	1	0	0	0	0	0	0	0	0	0	0	0	0
ST ANNES, IBARA	35	2	4	3	34	1.50	CS	M	3	0	0	0	0	1	0	0	0	1	0	NO	NIL	Y	NO	NIL	NO	NIL	NIL	1	2	1	1	2	0	1	0	0	0	0	0	0	0	0	0	0	0	0	0	0	0
ST ANNES, IBARA	36	1	4	3	30	1.5	TAILOR	C	0	0	0	0	0	0	0	0	0	0	1	NO	NIL	Y	NO	NIL	Y	MUM	PALE EYES	1	2	1	1	2	1	1	1	1	1	0	0	0	0	0	0	0	0	0	0	0	0
ST ANNES, IBARA	37	2	4	2	29	1.35	TRADER	M	0	0	0	0	0	0	0	0	0	0	0	NO	NIL	Y	NO	NIL	NO	NIL	VOMITING	1	2	1	1	2	0	0	1	1	1	0	0	0	0	0	0	0	0	0	0	0	0
ST ANNES, IBARA	38	1	3	2	24	1.4	CS	C	0	0	0	0	0	0	0	0	0	0	0	NO	NIL	Y	NO	NIL	NO	NIL	NIL	1	1	1	1	1	0	0	0	0	0	0	0	0	0	0	0	0	0	0	0	0	0
ST ANNES, IBARA	39	2	3	3	32	1.50	ENGINEER	C	0	0	1	1	0	0	0	0	0	1	1	NO	NIL	Y	NO	NIL	NO	NIL	STOMACHACHE	1	2	2	1	2	0	1	0	1	0	0	0	0	0	0	0	0	0	0	0	0	0
ST ANNES, IBARA	40	2	3	3	29	1.45	TRADER	C	17	0	0	0	0	1	0	0	0	1	0	NO	NIL	Y	NO	NIL	NO	NIL	NIL	1	2	2	1	2	0	0	0	1	0	0	0	0	0	0	0	0	0	0	0	0	0
ST ANNES, IBARA	41	2	3	2	30	1.45	SECURITY	C	2	98	0	0	0	0	0	0	1	1	0	NO	NIL	Y	NO	NIL	NO	NIL	NIL	1	2	2	1	2	1	0	1	1	0	0	0	0	0	0	0	0	0	0	0	0	0
ST ANNES, IBARA	42	2	3	3	28	1.42	TAILOR	C	0	6	0	0	1	0	0	0	0	1	0	NO	NIL	Y	NO	NIL	NO	NIL	NIL	1	2	2	1	2	0	0	0	1	0	0	0	1	0	0	0	0	0	0	0	0	0
ST ANNES, IBARA	43	2	3	2	28	1.40	BANKER	C	0	73	0	0	1	0	0	0	0	1	0	NO	NIL	Y	NO	NIL	NO	NIL	NIL	1	2	1	1	2	0	0	1	1	0	0	0	0	0	0	0	0	0	0	0	0	0
ST ANNES, IBARA	44	1	3	2	24	1.35	POLICE	C	0	0	0	0	0	0	0	0	0	0	1	NO	NIL	Y	NO	NIL	NO	NIL	EMACIATE	1	2	1	1	2	0	0	1	1	0	0	0	0	0	0	0	0	0	0	0	0	0
ST ANNES, IBARA	45	2	3	3	35	1.60	DRIVER	M	0	57	0	0	1	0	0	0	0	1	0	NO	NIL	Y	NO	NIL	NO	NIL	STOMACHACHE	1	2	2	1	2	0	0	1	1	1	0	0	0	0	0	0	0	0	0	0	0	0
ST ANNES, IBARA	46	1	3	3	35	1.55	CS	C	0	0	0	0	0	0	0	0	0	0	0	NO	NIL	Y	NO	NIL	NO	NIL	NIL	1	2	2	1	2	0	0	0	1	1	0	0	0	0	0	0	0	0	0	0	0	0
ST ANNES, IBARA	47	2	3	3	35	1.45	FARMER	C	0	0	1	1	0	0	0	0	0	1	0	NO	NIL	Y	NO	NIL	NO	NIL	NIL	1	2	1	1	2	0	0	0	0	0	0	0	0	0	0	0	0	0	0	0	0	0
ST ANNES, IBARA	48	1	2	2	20	1.20	CS	C	0	0	0	0	0	0	0	0	0	0	0	NO	NIL	Y	NO	NIL	NO	NIL	NIL	1	1	1	1	2	0	0	0	1	0	0	0	0	0	0	0	0	0	0	0	0	0
ST ANNES, IBARA	49	1	2	2	21	1.25	CS	C	0	0	0	0	0	0	0	0	0	0	0	NO	NIL	NO	NO	NIL	NO	NIL	NIL	1	1	1	1	1	0	0	1	1	0	0	0	0	0	0	0	0	0	0	0	0	0
ST ANNES, IBARA	50	2	2	1	15	1.0	CS	C	0	0	0	0	0	0	0	0	0	0	0	NO	NIL	NO	NO	NIL	NO	NIL	NIL	1	1	1	1	1	1	0	0	0	0	0	0	0	0	0	0	0	0	0	0	0	0
ST ANNES, IBARA	51	2	2	2	24	1.3	DRIVER	C	0	0	0	0	0	0	0	0	0	0	0	NO	NIL	Y	NO	NIL	NO	NIL	NIL	1	1	2	1	1	0	0	0	1	0	0	1	0	0	0	0	0	0	0	0	0	0
ST ANNES, IBARA	52	2	2	2	23	1.3	DRIVER	C	0	38	0	0	1	0	0	0	0	1	0	NO	NIL	Y	NO	NIL	NO	NIL	VOMITING	1	1	2	1	2	1	0	1	0	0	0	0	1	0	0	0	0	0	0	0	0	0
ST ANNES, IBARA	53	1	2	2	27	1.40	DRIVER	C	0	0	0	0	0	0	0	0	0	0	0	NO	NIL	Y	Y	DEWORMING	NO	NIL	NIL	1	1	1	1	2	0	0	0	1	0	0	0	0	0	0	0	0	0	0	0	0	0
ST ANNES, IBARA	54	2	2	3	27	1.42	FARMER	C	0	0	0	0	0	0	0	0	0	0	1	Y	PLAYING WITH SOIL	Y	NO	NIL	Y	SELF	POOR PERFORMANCE,STUNTED GROWTH	1	2	1	1	1	0	1	1	1	1	0	0	0	0	0	0	0	0	0	0	0	0
ST ANNES, IBARA	55	1	1	4	30	1.50	FARMER	C	271	143	0	0	0	0	0	0	1	1	0	NO	NIL	Y	NO	NIL	NO	NIL	NIL	1	1	2	1	1	1	0	0	1	0	0	0	0	0	0	0	0	0	0	0	0	0
ST ANNES, IBARA	56	1	1	3	26	1.4	POLICE	M	0	0	9	1	0	0	0	0	0	1	1	NO	NIL	Y	NO	NIL	NO	NIL	NIL	1	2	1	1	2	0	0	1	1	1	0	0	0	0	0	0	0	0	0	0	0	0
UAMC,IJEMO-ELEJA	1	2	6	3	34	1.42	POLICE	C	0	105	0	0	1	0	0	0	0	1	1	NO	NIL	NO	NO	NIL	NO	NIL	NIL	1	2	1	1	1	1	0	0	0	0	0	0	0	0	0	0	0	0	0	0	0	0
UAMC,IJEMO-ELEJA	2	1	6	3	29	1.30	POLICE	C	0	0	0	0	0	0	0	0	0	0	1	NO	NIL	Y	NO	NIL	NO	NIL	NIL	1	2	2	1	1	0	0	0	0	0	0	0	0	0	0	0	0	0	0	0	0	0
UAMC,IJEMO-ELEJA	3	2	6	3	37	1.52	DRIVER	C	0	0	1	1	0	0	0	0	0	1	1	NO	NIL	NO	NO	NIL	NO	NIL	NIL	0	0	0	1	1	1	0	0	0	1	0	0	0	0	0	0	0	0	0	0	0	0
UAMC,IJEMO-ELEJA	4	2	6	3	35	1.55	BIKE RIDER	M	0	0	0	0	0	0	0	0	0	0	1	NO	NIL	NO	NO	NIL	NO	NIL	NIL	0	0	1	1	2	1	0	0	0	1	0	0	0	0	0	0	0	0	0	0	0	0
UAMC,IJEMO-ELEJA	5	1	6	3	32	1.42	CARPENTER	M	0	0	0	0	0	0	0	0	0	0	1	NO	NIL	Y	NO	NIL	NO	NIL	NIL	1	2	0	1	2	1	0	0	0	0	0	0	0	0	0	0	0	0	0	0	0	0
UAMC,IJEMO-ELEJA	6	2	6	3	38	1.52	DRIVER	C	0	0	0	0	0	0	0	0	0	0	1	NO	NIL	NO	NO	NIL	NO	NIL	NIL	0	0	0	1	1	1	0	0	0	1	0	0	0	0	0	0	0	0	0	0	0	0
UAMC,IJEMO-ELEJA	7	2	6	3	30	1.4	DRIVER	C	12	280	0	0	0	0	0	0	1	1	1	NO	NIL	NO	NO	NIL	NO	NIL	NIL	0	0	0	1	2	1	0	0	0	0	0	0	0	0	0	0	0	0	0	0	0	0
UAMC,IJEMO-ELEJA	8	2	6	3	40	1.59	MILITARY	C	0	0	0	0	0	0	0	0	0	0	1	NO	NIL	NO	NO	NIL	NO	NIL	EMACIATE	1	2	2	1	2	1	0	0	1	0	0	0	0	0	0	0	0	0	0	0	0	0
UAMC,IJEMO-ELEJA	9	2	5	4	29	1.40	CARPENTER	M	0	0	0	0	0	0	0	0	0	0	1	NO	NIL	Y	NO	NIL	NO	NIL	BODY WEAKNESS	1	1	1	1	1	0	0	0	1	1	0	0	0	0	0	0	0	0	0	0	0	0
UAMC,IJEMO-ELEJA	10	2	5	3	49	1.45	DRIVER	C	0	20	0	0	1	0	0	0	0	1	1	NO	NIL	Y	NO	NIL	NO	NIL	NIL	1	1	0	1	1	0	0	0	1	0	0	0	0	0	0	0	0	0	0	0	0	0
UAMC,IJEMO-ELEJA	11	1	5	3	30	1.38	TAILOR	C	20	805	2	0	0	0	1	0	0	1	1	NO	NIL	Y	NO	NIL	NO	NIL	NIL	1	1	0	1	1	0	0	0	1	0	0	0	0	0	0	0	0	0	0	0	0	0
UAMC,IJEMO-ELEJA	12	1	5	3	40	1.55	CHEMIST	M	0	0	0	0	0	0	0	0	0	0	1	NO	NIL	Y	Y	DEWORMING	NO	NIL	NIL	1	1	1	1	1	0	0	0	1	0	0	0	0	0	0	0	0	0	0	0	0	0
UAMC,IJEMO-ELEJA	13	1	5	3	30	1.40	VULGANIZER	C	0	0	0	0	0	0	0	0	0	0	1	NO	NIL	Y	NO	NIL	NO	NIL	BLURRY EYES	1	1	1	1	2	0	1	0	1	1	0	0	0	0	0	0	0	0	0	0	0	0
UAMC,IJEMO-ELEJA	14	2	5	3	29	1.42	BANKER	M	0	0	0	0	0	0	0	0	0	0	1	NO	NIL	Y	NO	NIL	NO	NIL	NIL	1	1	1	1	2	0	0	0	1	0	0	0	0	0	0	0	0	0	0	0	0	0
UAMC,IJEMO-ELEJA	15	1	5	3	27	1.35	PAINTER	C	0	0	0	0	0	0	0	0	0	0	1	NO	NIL	Y	NO	NIL	NO	NIL	NIL	1	1	2	1	1	0	0	0	1	0	0	0	0	0	0	0	0	0	0	0	0	0
UAMC,IJEMO-ELEJA	16	2	5	3	27	1.27	ENGINEER	M	0	132	0	0	1	0	0	0	0	1	1	NO	NIL	Y	NO	NIL	NO	NIL	BODY WEAKNESS	1	1	0	1	1	0	0	0	1	0	0	0	0	0	0	0	0	0	0	0	0	0
UAMC,IJEMO-ELEJA	17	2	5	3	28	1.36	POLICE	C	0	0	0	0	0	0	0	0	0	0	1	NO	NIL	Y	NO	NIL	NO	NIL	STOMACHACHE	1	1	1	1	1	1	1	1	1	1	0	0	0	0	0	0	0	0	0	0	0	0
UAMC,IJEMO-ELEJA	18	1	4	3	30	1.38	PAINTER	M	0	0	0	0	0	0	0	0	0	0	1	NO	NIL	Y	NO	NIL	NO	NIL	SWOLLEN STOMACH	0	0	2	1	1	0	0	1	1	0	0	0	0	0	0	0	0	0	0	0	0	0
UAMC,IJEMO-ELEJA	19	1	4	3	27	1.35	BANKER	C	0	0	0	0	0	0	0	0	0	0	0	NO	NIL	Y	NO	NIL	Y	AUNT	NIL	1	2	2	1	2	1	1	1	1	0	0	0	0	0	0	0	0	0	0	0	0	0
UAMC,IJEMO-ELEJA	20	1	4	3	24	1.38	BRICKLAYER	M	156	57	0	0	0	0	0	0	1	1	1	NO	NIL	Y	NO	NIL	NO	NIL	EMACIATE	1	2	2	1	2	0	0	1	1	0	0	0	0	0	0	0	0	0	0	0	0	0
UAMC,IJEMO-ELEJA	21	1	4	3	24	1.46	CIVIL SERVANT	M	0	0	0	0	0	0	0	0	0	0	1	NO	NIL	Y	NO	NIL	Y	AUNT	SWOLLEN STOMACH	1	2	2	1	2	1	1	1	1	0	0	0	0	0	0	0	0	0	0	0	0	0
UAMC,IJEMO-ELEJA	22	1	4	3	28	1.35	DRIVER	C	1	23	0	0	0	0	0	0	1	1	1	NO	NIL	Y	NO	NIL	NO	NIL	EMACIATE	1	1	0	1	1	1	0	1	1	1	0	0	0	0	0	0	0	0	0	0	0	0
UAMC,IJEMO-ELEJA	23	1	4	3	34	1.50	CIVIL SERVANT	C	0	0	0	0	0	0	0	0	0	0	1	NO	NIL	Y	NO	NIL	Y	SCHOOL	SWOLLEN STOMACH	0	0	2	1	1	1	1	1	1	1	0	0	0	0	0	0	0	0	0	0	0	0
UAMC,IJEMO-ELEJA	24	1	4	3	30	1.45	BIKE RIDER	C	0	0	0	0	0	0	0	0	0	0	1	NO	NIL	Y	NO	NIL	NO	NIL	EMACIATE	0	0	0	1	1	1	0	1	1	1	0	0	0	0	0	0	0	0	0	0	0	0
UAMC,IJEMO-ELEJA	25	1	4	3	24	1.30	PANEL BEATER	M	1	1607	0	0	0	0	0	0	1	1	1	NO	NIL	Y	NO	NIL	NO	NIL	NIL	1	2	1	1	2	1	0	1	1	0	0	0	0	0	0	0	0	0	0	0	0	0
UAMC,IJEMO-ELEJA	26	1	4	3	23	1.30	VULCANIZER	M	92	53	0	0	0	0	0	0	1	1	1	NO	NIL	Y	NO	NIL	NO	NIL	NIL	1	2	1	1	2	1	0	1	1	1	0	0	0	0	0	0	0	0	0	0	0	0
UAMC,IJEMO-ELEJA	27	1	4	3	25	1.25	BIKE RIDER	M	0	425	0	0	1	0	0	0	0	1	0	NO	NIL	Y	NO	NIL	NO	NIL	COLOURED EYES	0	0	2	1	1	0	0	0	1	0	0	0	0	0	0	0	0	0	0	0	0	0
UAMC,IJEMO-ELEJA	28	2	4	3	25	1.30	SURVEYOR	C	0	0	0	0	0	0	0	0	0	0	1	NO	NIL	Y	NO	NIL	NO	NIL	SWOLLEN STOMACH	0	0	0	1	1	1	0	1	1	1	0	0	0	0	0	0	0	0	0	0	0	0
UAMC,IJEMO-ELEJA	29	2	4	3	27	1.40	DRIVER	C	102	204	0	0	0	0	0	0	1	1	1	NO	NIL	NO	NO	NIL	NO	NIL	WORMS IN FAECES	0	0	2	0	0	0	0	1	1	0	0	0	0	0	0	0	0	0	0	0	0	0
UAMC,IJEMO-ELEJA	30	2	4	3	30	1.46	BIKE RIDER	C	0	93	0	0	1	0	0	0	0	1	1	NO	NIL	NO	NO	NIL	NO	NIL	STOMACHACHE	1	2	1	1	2	1	0	0	1	0	0	0	0	0	0	0	0	0	0	0	0	0
UAMC,IJEMO-ELEJA	31	2	4	3	22	1.22	DRIVER	C	1	23	0	0	0	0	0	0	1	1	0	NO	NIL	Y	NO	NIL	NO	NIL	EMACIATE	1	2	1	1	2	0	0	1	1	1	0	0	0	0	0	0	0	0	0	0	0	0
UAMC,IJEMO-ELEJA	32	1	4	4	23	1.45	MILITARY	M	5	637	0	0	0	0	0	0	1	1	1	NO	NIL	Y	NO	NIL	Y	SCHOOL	RUMBLING STOMACH	1	2	1	1	2	1	1	0	1	0	0	0	0	0	0	0	0	0	0	0	0	0
UAMC,IJEMO-ELEJA	33	1	4	2	19	1.1	MILITARY	M	0	2401	0	0	1	0	0	0	0	1	1	NO	NIL	Y	NO	NIL	NO	NIL	NIL	1	2	0	1	1	1	0	0	1	1	0	0	0	0	0	0	0	0	0	0	0	0
UAMC,IJEMO-ELEJA	34	1	3	2	28	1.30	TRADITIONALIST	M	0	0	0	0	0	0	0	0	0	0	1	NO	NIL	Y	NO	NIL	NO	NIL	SICKNESS	1	1	1	1	1	0	0	0	1	0	0	0	0	0	0	0	0	0	0	0	0	0
UAMC,IJEMO-ELEJA	35	2	3	2	20	1.15	TRADITIONALIST	C	0	0	0	0	0	0	0	0	0	0	1	NO	NIL	Y	NO	NIL	NO	NIL	NIL	1	1	1	1	1	1	1	0	1	0	0	0	0	0	0	0	0	0	0	0	0	0
UAMC,IJEMO-ELEJA	36	2	3	3	30	1.32	BRICKLAYER	M	1	0	0	0	0	1	0	0	0	1	1	NO	NIL	Y	NO	NIL	NO	NIL	EMACIATE	1	1	1	1	1	0	0	0	1	1	0	0	0	0	0	0	0	0	0	0	0	0
UAMC,IJEMO-ELEJA	37	2	3	3	28	1.35	BRICKLAYER	C	4	202	0	0	0	0	0	0	1	1	1	NO	NIL	Y	NO	NIL	NO	NIL	DULLARD	1	1	1	1	1	1	1	0	1	1	0	0	0	0	0	0	0	0	0	0	0	0
UAMC,IJEMO-ELEJA	38	2	3	2	29	1.31	SALES REP	C	0	36	0	0	1	0	0	0	0	1	1	NO	NIL	Y	Y	DEWORMING	Y	GRANDMA	RUMBLING STOMACH	1	1	0	1	1	0	0	0	1	1	0	0	0	0	0	0	0	0	0	0	0	0
UAMC,IJEMO-ELEJA	39	1	3	3	24	1.30	BRICKLAYER	M	0	0	0	0	0	0	0	0	0	0	1	NO	NIL	Y	NO	NIL	NO	NIL	EMACIATE	1	1	2	1	2	1	0	0	1	0	0	0	0	0	0	0	0	0	0	0	0	0
UAMC,IJEMO-ELEJA	40	2	3	3	27	1.30	BIKE RIDER	C	0	1520	0	0	1	0	0	0	0	1	1	NO	NIL	Y	NO	NIL	NO	NIL	STOMACHACHE	1	1	1	1	1	1	0	0	1	1	0	0	0	0	0	0	0	0	0	0	0	0
UAMC,IJEMO-ELEJA	41	2	3	2	34	1.30	PAINTER	M	0	0	0	0	0	0	0	0	0	0	1	NO	NIL	Y	NO	NIL	NO	NIL	RUMBLING STOMACH	1	1	2	1	1	1	0	1	1	1	0	0	0	0	0	0	0	0	0	0	0	0
UAMC,IJEMO-ELEJA	42	2	3	3	24	1.30	DRIVER	C	130	19	0	0	0	0	0	0	1	1	1	NO	NIL	Y	NO	NIL	NO	NIL	NIL	1	1	1	1	2	0	1	1	1	1	0	0	0	0	0	0	0	0	0	0	0	0
UAMC,IJEMO-ELEJA	43	1	2	2	19	1.24	DRIVER	M	0	0	0	0	0	0	0	0	0	0	0	NO	NIL	Y	NO	NIL	NO	NIL	NIL	1	1	0	1	1	0	0	1	1	1	0	0	0	0	0	0	0	0	0	0	0	0
UAMC,IJEMO-ELEJA	44	1	2	3	21	1.27	BIKE RIDER	C	0	0	0	0	0	0	0	0	0	0	0	NO	NIL	Y	NO	NIL	NO	NIL	EMACIATE	1	1	1	1	1	1	1	1	1	1	0	0	0	0	0	0	0	0	0	0	0	0
UAMC,IJEMO-ELEJA	45	1	2	3	26	1.23	DRIVER	M	0	5	0	0	1	0	0	0	0	1	1	NO	NIL	Y	NO	NIL	NO	NIL	NIL	1	2	2	1	2	0	1	0	1	0	0	0	0	0	0	0	0	0	0	0	0	0
UAMC,IJEMO-ELEJA	46	1	2	2	20	1.10	BRICKLAYER	M	0	0	0	0	0	0	0	0	0	0	1	NO	NIL	Y	Y	WASHING HANDS	NO	NIL	NIL	1	2	2	1	2	0	1	0	1	1	0	0	0	0	0	0	0	0	0	0	0	0
UAMC,IJEMO-ELEJA	47	1	2	2	20	1.15	BIKE RIDER	M	0	0	0	0	0	0	0	0	0	0	1	NO	NIL	Y	NO	NIL	NO	NIL	NIL	1	2	2	1	2	0	0	0	1	1	0	0	0	0	0	0	0	0	0	0	0	0
UAMC,IJEMO-ELEJA	48	1	2	3	22	1.22	SELLER	C	0	0	0	0	0	0	0	0	0	0	1	NO	NIL	NO	NO	NIL	NO	NIL	NIL	1	2	2	1	1	0	0	0	1	0	0	0	0	0	0	0	0	0	0	0	0	0
UAMC,IJEMO-ELEJA	49	1	2	3	23	1.25	BIKE RIDER	M	1164	586	19	0	0	0	1	0	0	1	1	NO	NIL	NO	NO	NIL	NO	NIL	NIL	1	2	1	1	2	0	0	0	1	0	0	0	0	0	0	0	0	0	0	0	0	0
UAMC,IJEMO-ELEJA	50	2	2	2	14	1.17	TAILOR	C	0	0	0	0	0	0	0	0	0	0	0	NO	NIL	Y	NO	NIL	NO	NIL	NIL	1	1	1	1	1	1	0	1	1	0	0	0	0	0	0	0	0	0	0	0	0	0
UAMC,IJEMO-ELEJA	51	1	2	2	15	1.15	DRIVER	C	0	0	0	0	0	0	0	0	0	0	1	NO	NIL	Y	NO	NIL	NO	NIL	VOMITING	1	2	1	1	2	0	0	1	1	0	0	0	0	0	0	0	0	0	0	0	0	0
UAMC,IJEMO-ELEJA	52	2	2	2	25	1.25	TAILOR	C	0	0	0	0	0	0	0	0	0	0	0	NO	NIL	Y	NO	NIL	NO	NIL	EMACIATE	1	2	0	1	1	1	0	0	1	1	0	0	0	0	0	0	0	0	0	0	0	0
UAMC,IJEMO-ELEJA	53	2	2	2	24	1.23	CARPENTER	M	0	5	0	0	1	0	0	0	0	1	0	NO	NIL	Y	NO	NIL	NO	NIL	NIL	1	1	0	1	1	1	0	1	1	0	0	0	0	0	0	0	0	0	0	0	0	0
UAMC,IJEMO-ELEJA	54	2	2	3	23	1.25	BIKE RIDER	C	0	0	0	0	0	0	0	0	0	0	1	NO	NIL	Y	NO	NIL	NO	NIL	NIL	1	1	1	1	1	1	0	1	1	1	0	0	0	0	0	0	0	0	0	0	0	0
UAMC,IJEMO-ELEJA	55	2	2	3	34	1.45	POLICE	C	0	0	0	0	0	0	0	0	0	0	1	NO	NIL	Y	NO	NIL	NO	NIL	NIL	1	2	1	1	2	0	1	0	1	0	0	0	0	0	0	0	0	0	0	0	0	0
UAMC,IJEMO-ELEJA	56	1	1	2	19	1.14	CARPENTER	C	0	0	0	0	0	0	0	0	0	0	1	NO	NIL	Y	NO	NIL	NO	NIL	NIL	1	2	2	1	2	0	0	0	0	1	0	0	0	0	0	0	0	0	0	0	0	0
UAMC,IJEMO-ELEJA	57	2	1	2	16	1.16	FARMER	M	0	0	0	0	0	0	0	0	0	0	0	NO	NIL	Y	NO	NIL	NO	NIL	NIL	1	1	2	1	2	0	0	1	1	0	0	0	0	0	0	0	0	0	0	0	0	0
UAMC,IJEMO-ELEJA	58	2	1	2	23	1.30	TAILOR	M	0	3	0	0	1	0	0	0	0	1	0	NO	NIL	Y	NO	NIL	NO	NIL	NIL	1	1	2	1	2	0	1	0	0	0	0	0	0	0	0	0	0	0	0	0	0	0
UAMC,IJEMO-ELEJA	59	2	1	2	22	1.20	BANKER	C	0	78	0	0	1	0	0	0	0	1	0	NO	NIL	Y	NO	NIL	NO	NIL	NIL	1	2	2	1	2	0	0	0	1	0	0	0	0	0	0	0	0	0	0	0	0	0
UAMC,IJEMO-ELEJA	60	2	1	2	23	1.25	TAILOR	M	0	0	0	0	0	0	0	0	0	0	1	NO	NIL	Y	NO	NIL	NO	NIL	NIL	1	2	2	1	2	0	1	0	1	1	0	0	0	0	0	0	0	0	0	0	0	0
UAMC,IJEMO-ELEJA	61	2	1	2	18	1.20	BRICKLAYER	M	0	820	0	0	1	0	0	0	0	1	1	NO	NIL	Y	NO	NIL	NO	NIL	NIL	1	2	2	1	2	0	0	1	1	0	0	0	0	0	0	0	0	0	0	0	0	0
IMSA	1	2	6	3	39	1.5	CIVIL SERVANT	C	0	9	0	0	1	0	0	0	0	1	1	NO	NIL	Y	NO	NIL	NO	NIL	NIL	1	1	2	1	2	1	0	0	1	1	0	0	0	0	0	0	0	0	0	0	0	0
IMSA	2	1	5	3	27	1.4	CAPENTER	C	0	23	0	0	1	0	0	0	0	1	0	NO	NIL	Y	NO	NIL	NO	NIL	STOOLING, VOMITING	1	2	1	1	2	1	0	1	1	1	0	0	0	0	0	0	0	0	0	0	0	0
IMSA	3	2	5	3	35	1.45	BLOCK MAKING	C	0	5	0	0	1	0	0	0	0	1	0	NO	NIL	Y	NO	NIL	NO	NIL	NIL	1	2	1	1	2	0	0	0	0	1	0	0	0	0	0	0	0	0	0	0	0	0
IMSA	4	2	5	3	29	1.35	MECHANIC	M	0	0	0	0	0	0	0	0	0	0	1	NO	NIL	Y	NO	NIL	NO	NIL	BLOOD IN STOOL	0	0	1	0	0	0	0	1	1	0	0	0	0	0	0	0	0	0	0	0	0	0
IMSA	5	2	5	3	25	1.35	CIVIL SERVANT	C	0	0	0	0	0	0	0	0	0	0	1	NO	NIL	Y	NO	NIL	NO	NIL	NIL	1	2	1	1	2	0	0	1	1	1	0	0	0	0	0	0	0	0	0	0	0	0
IMSA	6	2	5	3	36	1.42	BUILDER	M	6	14	0	0	0	0	0	0	1	1	1	NO	NIL	Y	NO	NIL	NO	NIL	NIL	0	0	1	1	2	0	0	0	0	1	0	0	0	0	0	0	0	0	0	0	0	0
IMSA	7	1	5	3	30	1.46	REFRIGERATOR REPAIRE	M	0	261	0	0	1	0	0	0	0	1	0	NO	NIL	Y	NO	NIL	NO	NIL	NIL	1	2	1	1	2	0	1	0	1	1	0	0	0	0	0	0	0	0	0	0	0	0
IMSA	8	2	5	3	25	1.28	DRIVER	C	0	1	0	0	1	0	0	0	0	1	1	NO	NIL	Y	NO	NIL	NO	NIL	NIL	1	2	2	1	2	0	0	0	1	1	0	0	0	1	0	0	0	0	0	0	0	0
IMSA	9	1	5	3	36	1.45	ENGINEER	M	13	0	0	0	0	1	0	0	0	1	1	NO	NIL	Y	NO	NIL	NO	NIL	NIL	1	2	1	1	2	0	0	0	1	1	0	0	0	0	0	0	0	1	0	0	0	0
IMSA	10	2	5	3	26	1.32	MECHANIC	C	0	3	0	0	1	0	0	0	0	1	1	NO	NIL	Y	NO	NIL	NO	NIL	NIL	1	2	1	0	0	0	0	1	0	1	0	0	0	0	0	0	0	0	0	0	0	0
IMSA	11	1	5	3	29	1.32	CIVIL SERVANT	C	0	0	0	0	0	0	0	0	0	0	1	NO	NIL	Y	NO	NIL	NO	NIL	NIL	0	0	1	1	2	1	0	1	1	1	0	0	0	0	0	0	0	0	0	0	0	0
IMSA	12	2	4	2	27	1.35	BLACK SMITH	C	0	0	0	0	0	0	0	0	0	0	1	Y	EATING DIRTY FOOD	NO	Y	NAIL CUTTING	NO	NIL	WHITE EYES	1	2	2	1	2	0	0	0	1	0	0	0	0	0	0	0	0	0	0	0	0	0
IMSA	13	1	4	2	25	1.35	CLERIC	M	0	3	0	0	1	0	0	0	0	1	0	NO	NIL	NO	NO	NIL	NO	NIL	COLOURED EYES	1	2	1	1	2	0	0	1	0	0	0	0	0	0	0	0	0	0	0	0	0	0
IMSA	14	2	4	3	24	1.27	BIKE RIDER	C	0	230	0	0	1	0	0	0	0	1	0	NO	NIL	NO	NO	NIL	NO	NIL	TIREDNESS	1	2	1	1	2	0	1	0	1	1	0	0	0	0	0	0	0	0	0	0	0	0
IMSA	15	1	4	2	24	1.32	DRIVER	M	0	1	0	0	1	0	0	0	0	1	1	NO	NIL	Y	Y	WASHING FRUITS	NO	NIL	NIL	1	2	1	1	2	0	0	0	1	0	0	0	0	1	0	0	0	0	0	0	0	0
IMSA	16	2	4	2	27	1.28	CIVIL SERVANT	C	0	2	0	0	1	0	0	0	0	1	0	NO	NIL	Y	NO	NIL	NO	NIL	HEADACHE, STOMACHACHE, VOMITING	0	0	1	1	2	0	0	1	0	0	0	0	0	0	0	0	0	0	0	0	0	0
IMSA	17	1	4	3	32	1.37	MEDICAL PRACTISIONER	M	0	18	0	0	1	0	0	0	0	1	1	NO	NIL	Y	NO	WASHING FRUITS	NO	NIL	COLOURED EYES	1	2	1	1	1	0	0	0	1	1	0	0	0	1	0	0	0	0	0	0	0	0
IMSA	18	1	4	3	30	1.40	POLICE	C	0	8	0	0	1	0	0	0	0	1	1	NO	NIL	Y	Y	WASHING FRUITS	NO	NIL	COLOURED EYES	1	2	1	1	2	0	0	1	1	1	0	0	0	0	0	0	0	0	0	0	0	0
IMSA	19	2	4	3	29	1.38	CIVIL SERVANT	C	3	230	0	0	0	0	0	0	1	1	1	NO	NIL	NO	NO	NIL		NIL	NIL	1	2	1	1	2	1	0	0	1	1	0	0	0	0	0	0	0	0	0	0	0	0
IMSA	20	2	4	3	23	1.31	CAR WASH	C	0	0	0	0	0	0	0	0	0	0	0	NO	NIL	Y	NO	NIL	NO	NIL	NIL	0	0	2	1	1	1	0	1	0	0	0	0	0	0	0	0	0	0	0	0	0	0
IMSA	21	2	4	3	28	1.35	TAILOR	C	0	0	0	0	0	0	0	0	0	0	0	NO	NIL	Y	NO	NIL	NO	NIL	VOMITING, COLOURED URINE	1	1	0	1	2	0	0	0	1	1	0	0	0	0	0	0	0	0	0	0	0	0
IMSA	22	1	4	3	28	1.37	POLICE	C	1	0	0	0	0	1	0	0	0	1	1	Y	NOT WASHING FRUITS	Y	Y	WASHING OF LEGS	NO	NIL	NIL	1	2	1	1	2	0	0	0	0	0	1	0	0	0	0	0	0	0	0	0	0	0
IMSA	23	1	3	2	26	1.27	MECHANIC	C	0	0	0	0	0	0	0	0	0	0	0	NO	NIL	Y	NO	NIL	NO	NIL	NIL	0	0	2	1	1	0	0	1	1	1	0	0	0	0	0	0	0	0	0	0	0	0
IMSA	24	1	3	2	20	1.18	CIVIL SERVENT	C	1	15	0	0	0	0	0	0	1	1	0	Y	NOT WASHING OF HANDS	Y	Y	WASHING HANDS AND TEETH	NO	NIL	NIL	0	0	1	1	2	0	0	0	1	1	0	0	0	0	0	0	0	0	0	0	0	0
IMSA	25	2	3	2	21	1.23	DRIVER	M	3	2	0	0	0	0	0	0	1	1	0	NO	NIL	Y	NO	NIL	NO	NIL	NIL	1	1	1	1	2	0	0	0	1	1	0	0	0	0	0	0	0	0	0	0	0	0
IMSA	26	2	3	2	23	1.25	MECHANIC	M	0	732	0	0	1	0	0	0	0	1	1	NO	NIL	Y	NO	NIL	NO	NIL	HIV	0	0	1	1	2	1	0	0	0	1	0	0	0	0	0	0	0	0	0	0	0	0
IMSA	27	2	3	2	26	1.26	TRADER	C	0	0	0	0	0	0	0	0	0	0	1	NO	NIL	Y	NO	NIL	NO	NIL	NIL	0	0	2	1	2	1	0	1	1	1	0	0	0	0	0	0	0	0	0	0	0	0
IMSA	28	1	3	2	26	1.25	MECHANIC	M	0	120	0	0	1	0	0	0	0	1	0	NO	NIL	Y	NO	NIL	NO	NIL	NIL	1	2	2	1	2	0	0	0	0	1	0	0	0	0	0	0	0	0	0	0	0	0
IMSA	29	1	2	2	20	1.22	FARMER	C	0	3	0	0	1	0	0	0	0	1	0	NO	NIL	Y	NO	NIL	Y	PARENTS	HEADACHE,COLOURED URINE,STOMACH ACHE	1	2	1	1	2	0	0	0	1	1	0	0	0	0	0	0	0	0	0	0	0	0
IMSA	30	1	2	2	27	1.44	POLICE	C	1	30	0	0	0	0	0	0	1	1	1	Y	NOT WASHING HANDS	Y	NO	NIL	NO	NIL	COLOURED URINE	1	2	2	1	1	1	1	1	0	0	0	0	0	0	0	0	0	0	0	0	0	0
IMSA	31	1	2	2	27	1.35	DRIVER	C	1	3	0	0	0	0	0	0	1	1	1	Y	NOT WASHING FRUITS	Y	NO	NIL	NO	NIL	COLOURED URINE	1	2	1	1	2	0	1	0	1	0	0	0	0	0	0	0	0	0	0	0	0	0
IMSA	32	1	2	2	21	1.21	SECURITY	C	0	2	0	0	1	0	0	0	0	1	0	NO	NIL	Y	NO	NIL	Y	BROTHER	NIL	1	2	1	1	2	1	0	0	1	1	0	0	0	0	0	0	0	1	0	0	0	0
IMSA	33	1	2	2	23	1.22	DRIVER	M	1	0	0	0	0	1	0	0	0	1	1	NO	NIL	Y	NO	NIL	NO	NIL	NIL	1	2	0	0	2	1	0	0	1	1	0	0	0	0	0	0	0	0	0	0	0	0
IMSA	34	2	2	2	20	1.20	MECHANIC	M	0	0	0	0	0	0	0	0	0	0	0	NO	NIL	Y	NO	NIL	NO	NIL	NIL	1	1	2	1	2	0	0	1	1	1	0	0	0	0	0	0	0	0	0	0	0	0
IMSA	35	2	2	2	21	1.20	POLICE	M	0	0	0	0	0	0	0	0	0	0	0	NO	NIL	Y	NO	NIL	NO	NIL	EMACIATE	1	2	1	1	2	0	1	1	1	0	0	0	0	0	0	0	0	0	0	0	0	0
IMSA	36	2	2	2	20	1.2	BLOCK MAKING	M	0	40	0	0	1	0	0	0	0	1	1	NO	NIL	Y	NO	NIL	NO	NIL	FEVER, HEADACHE,STOMACHACHE	1	2	2	1	2	0	0	0	1	0	0	0	0	0	0	0	0	0	0	0	0	0
IMSA	37	2	2	2	21	1.21	DRIVER	C	0	0	0	0	0	0	0	0	0	0	1	Y	NOT WASHING HANDS	NO	NO	NIL	NO	NIL	NIL	1	2	2	1	2	1	1	1	0	1	0	0	0	0	0	0	0	0	0	0	0	0
IMSA	38	1	1	2	22	1.20	DRIVER	M	0	860	0	0	1	0	0	0	0	1	1	NO	NIL	Y	NO	NIL	NO	NIL	NIL	1	2	1	1	2	0	0	1	1	1	0	0	0	0	0	0	0	0	0	0	0	0
IMSA	39	1	1	2	25	1.2	CAR WASH	C	0	10	0	0	1	0	0	0	0	1	0	NO	NIL	Y	NO	NIL	NO	NIL	NIL	1	2	1	1	2	0	0	1	1	1	0	0	0	0	0	0	0	0	0	0	0	0
IMSA	40	1	1	2	25	1.3	POLICE	M	0	3	0	0	1	0	0	0	0	1	0	NO	NIL	NO	NO	NIL	NO	NIL	NIL	1	2	1	1	2	1	0	1	1	1	0	0	0	0	0	0	0	0	0	0	0	0
IMSA	41	2	1	1	18	1.14	DRIVER	M	0	0	0	0	0	0	0	0	0	0	0	NO	NIL	Y	NO	NIL	NO	NIL	NIL	1	1	1	1	1	0	0	0	1	1	0	0	0	0	0	0	0	0	0	0	0	0
IMSA	42	2	1	2	16	1.13	PIURE WATHER	M	0	45	0	0	1	0	0	0	0	1	0	NO	NIL	Y	NO	NIL	NO	NIL	NIL	0	0	1	1	2	0	0	0	0	0	0	0	0	0	0	0	0	0	0	0	0	0
IMSA	43	2	1	2	24	1.25	FARMER	M	1	0	0	0	0	1	0	0	0	1	0	NO	NIL	Y	NO	NIL	NO	NIL	NIL	1	2	0	1	2	1	0	1	1	1	0	0	0	0	0	0	0	0	0	0	0	0
[truncated: 28 more columns]

## Sheet: DEWORMING ASSESMENTS
school	Participant ID	sex	class	age group	weight	height	parent's occupation	religion	hookworm egg count	ascaris egg count	trichuris egg count	infection status at baseline	seen worm before
E.A.C ITOKO	1	2	6	3	27	1.35	CARPENTER	M	0	0	0	0	0
E.A.C ITOKO	2	2	6	3	25	1.32	MECHANIC	M	0	0	0	0	0
E.A.C ITOKO	3	1	6	4	29	1.33	DRIVER	T	0	0	0	0	0
E.A.C ITOKO	4	1	6	3	30	1.4	DRIVER	M	0	0	0	0	0
E.A.C ITOKO	5	2	6	3	23	1.35	BRICKLAYER	M	0	0	0	0	0
E.A.C ITOKO	6	1	6	3	32	1.41	WELDER	M	0	0	0	0	0
E.A.C ITOKO	7	1	6	3	24	1.28	BIKE RIDER	M	0	0	0	0	0
E.A.C ITOKO	8	1	6	3	25	1.35	BIKE RIDER	M	0	0	0	0	0
E.A.C ITOKO	9	1	6	4	33	1.48	TAILOR	C	0	0	0	0	0
E.A.C ITOKO	10	1	6	3	44	1.53	ALUMINIUM	M	0	0	0	0	0
E.A.C ITOKO	11	1	6	3	21	1.35	TRADITIONALIST	M	0	0	0	0	0
E.A.C ITOKO	12	1	6	3	12	1.35	BRICKLAYER	C	0	0	0	0	0
E.A.C ITOKO	13	1	5	4	25	1.38	CHARCOAL SELLER	C	0	0	0	0	0
E.A.C ITOKO	14	1	5	2	30	1.35	CARPENTER	M	0	0	0	0	0
E.A.C ITOKO	15	1	5	3	25	1.3	TAILOR	M	0	0	0	0	0
E.A.C ITOKO	16	2	5	2	37	1.49	DRIVER	M	0	0	0	0	0
E.A.C ITOKO	17	2	5	2	20	1.3	KEROSINE SELLER	C	0	0	0	0	0
E.A.C ITOKO	18	1	5	3	21	1.33	TRADER	C	0	0	0	0	0
E.A.C ITOKO	19	2	5	3	20	1.35	CS	C	0	0	0	0	0
E.A.C ITOKO	20	2	5	3	25	1.3	BRICKLAYER	M	0	0	0	0	0
E.A.C ITOKO	21	1	5	3	27	1.35	TRADER	C	0	0	0	0	0
E.A.C ITOKO	22	2	5	2	25	1.32	PASTOR	C	0	0	0	0	0
E.A.C ITOKO	23	1	5	2	25	1.28	ELECTRICIAN	C	0	0	0	0	0
E.A.C ITOKO	24	2	5	3	21	1.25	DRIVER	C	0	0	0	0	0
E.A.C ITOKO	25	1	5	3	25	1.4	TRADER	C	0	0	0	0	0
E.A.C ITOKO	26	2	4	3	33	1.55	DRIVER	M	0	0	0	0	0
E.A.C ITOKO	27	1	4	3	20	1.22	DRIVER	M	0	0	0	0	0
E.A.C ITOKO	28	2	4	2	20	1.3	DRIVER	C	0	0	0	0	0
E.A.C ITOKO	29	2	4	2	20	1.2	DRIVER	C	0	0	0	0	0
E.A.C ITOKO	30	2	4	3	18	1.2	PUREWATER SELLER	M	0	0	0	0	0
E.A.C ITOKO	31	2	4	3	25	1.3	CARPENTER	M	0	0	0	0	0
E.A.C ITOKO	32	2	4	3	28	1.35	RICE SELLER	C	0	0	0	0	0
E.A.C ITOKO	33	2	4	2	18	1.2	BANKER	M	0	0	0	0	0
E.A.C ITOKO	34	2	4	2	15	1.14	DRIVER	C	0	0	0	0	0
E.A.C ITOKO	35	1	4	3	29	1.35	DRIVER	M	0	0	0	0	0
E.A.C ITOKO	36	2	4	3	23	1.3	DRIVER	C	0	0	0	0	0
E.A.C ITOKO	37	1	4	2	47	1.25	DRIVER	M	0	0	0	0	0
E.A.C ITOKO	38	1	4	3	28	1.32	PALMWINE SELLER	M	0	0	0	0	0
E.A.C ITOKO	39	1	3	2	24	1.3	TRADITIONALIST	T	0	0	0	0	0
E.A.C ITOKO	40	2	3	3	30	1.38	CARPENTER	M	0	0	0	0	0
E.A.C ITOKO	41	1	3	2	19	1.15	CARPENTER	M	0	0	0	0	0
E.A.C ITOKO	42	1	3	2	27	1.4	BIKE RIDER	C	0	0	0	0	0
E.A.C ITOKO	43	1	3	3	22	1.35	PAINTER	M	0	0	0	0	0
E.A.C ITOKO	44	2	3	3	25	1.35	MEAT SELLER	M	0	0	0	0	0
E.A.C ITOKO	45	1	3	3	24	1.38	BRICKLAYER	M	0	0	0	0	0
E.A.C ITOKO	46	2	3	2	18	1.1	CARPENTER	M	0	0	0	0	0
E.A.C ITOKO	47	1	3	3	27	1.4	TRADER	C	0	0	0	0	0
E.A.C ITOKO	48	2	3	2	25	1.27	CARPENTER	M	0	0	0	0	0
E.A.C ITOKO	49	1	2	2	18	1.1	TAILOR	M	0	0	0	0	0
E.A.C ITOKO	50	1	2	2	17	1.15	PURE WATER SELLER	M	0	0	0	0	0
E.A.C ITOKO	51	2	2	2	16	1.1	CARPENTER	C	0	0	0	0	0
E.A.C ITOKO	52	2	2	1	14	1.07	DRIVER	M	0	0	0	0	0
E.A.C ITOKO	53	2	2	1	14	1.07	DRIVER	M	0	0	0	0	0
E.A.C ITOKO	54	2	2	2	8	1.15	BRICKLAYER	M	0	0	0	0	0
E.A.C ITOKO	55	1	1	2	16	1.15	FORESTER	C	0	0	0	0	0
E.A.C ITOKO	56	1	1	1	14	1.02	DRIVER	M	0	0	0	0	0
ST JOHN SCHOOL 1 KUTO	1	1	6	3	38	1.45	ARTISAN	C	0	0	0	0	0
ST JOHN SCHOOL 1 KUTO	2	1	6	3	32	1.46	PASTOR	C	0	0	0	0	0
ST JOHN SCHOOL 1 KUTO	3	1	6	3	37	1.48	CS	C	0	0	0	0	0
ST JOHN SCHOOL 1 KUTO	4	2	6	3	39	1.6	VULCANIZER	C	0	0	0	0	0
ST JOHN SCHOOL 1 KUTO	5	2	6	3	31	1.42	CS	C	0	0	0	0	0
ST JOHN SCHOOL 1 KUTO	6	2	6	3	29	1.42	CS	C	0	0	0	0	0
ST JOHN SCHOOL 1 KUTO	7	1	5	3	30	1.47	TRADER	C	0	0	0	0	0
ST JOHN SCHOOL 1 KUTO	8	1	5	3	30	1.45	TRADER	C	0	0	0	0	0
ST JOHN SCHOOL 1 KUTO	9	1	5	3	40	1.4	TRADITIONALIST	TRADITIONALIST	0	0	0	0	0
ST JOHN SCHOOL 1 KUTO	10	2	5	2	27	1.4	BANKER	C	0	0	0	0	0
ST JOHN SCHOOL 1 KUTO	11	2	5	2	33	1	DRIVER	M	0	0	0	0	0
ST JOHN SCHOOL 1 KUTO	12	2	5	3	28	1.45	DRIVER	C	0	0	0	0	0
ST JOHN SCHOOL 1 KUTO	13	1	4	3	29	1.33	SECURITY	C	0	0	0	0	0
ST JOHN SCHOOL 1 KUTO	14	1	4	4	33	1.24	DEALER	M	0	0	0	0	0
ST JOHN SCHOOL 1 KUTO	15	2	4	3	33	1.14	BRICKLAYER	C	0	0	0	0	0
ST JOHN SCHOOL 1 KUTO	16	2	4	2	32	1.33	TRADER	C	0	0	0	0	0
ST JOHN SCHOOL 1 KUTO	17	2	4	2	30	1.34	ARTISAN	C	0	0	0	0	0
ST JOHN SCHOOL 1 KUTO	18	2	3	2	16	1.1	WELDER	M	0	0	0	0	0
ST JOHN SCHOOL 1 KUTO	19	1	3	2	20	1.2	DRIVER	C	0	0	0	0	0
ST JOHN SCHOOL 1 KUTO	20	1	3	2	23	1.2	PAINTER	M	0	0	0	0	0
ST JOHN SCHOOL 1 KUTO	21	1	3	2	19	1.18	MECHANIC	M	0	0	0	0	0
ST JOHN SCHOOL 1 KUTO	22	2	3	2	24	1.35	CARPENTER	C	0	0	0	0	0
ST JOHN SCHOOL 1 KUTO	23	2	3	2	29	1.25	FACTORY WORKER	C	0	0	0	0	0
ST JOHN SCHOOL 1 KUTO	24	1	2	2	19	1.12	ARTISAN	M	0	0	0	0	0
ST JOHN SCHOOL 1 KUTO	25	1	2	2	24	1.22	DRIVER	M	0	0	0	0	0
ST JOHN SCHOOL 1 KUTO	26	2	2	2	21	1.2	POLICE	C	0	0	0	0	0
ST JOHN SCHOOL 1 KUTO	27	2	2	2	21	1.1	ARTISAN	M	0	0	0	0	0
ST JOHN SCHOOL 1 KUTO	28	1	2	1	16	1.05	POLICE	C	0	0	0	0	0
ST JOHN SCHOOL 1 KUTO	29	1	2	1	20	1.15	ARTISAN	C	0	0	0	0	0
ST JOHN SCHOOL 1 KUTO	30	2	2	1	18	1.12	CARWASHER	C	0	0	0	0	0
ST JOHN SCHOOL 1 KUTO	31	2	2	2	20	1.2	ARTISAN	M	0	0	0	0	0
ST JOHN SCHOOL 1 KUTO	32	1	2	2	20	1.2	MILITARY	M	0	0	0	0	0
ST JOHN SCHOOL 1 KUTO	33	2	2	2	24	1.25	POLICE	C	0	0	0	0	0
ST JOHN SCHOOL 1 KUTO	34	1	1	1	19	1.1	TRADER	C	0	0	0	0	0
ST JOHN SCHOOL 1 KUTO	35	1	1	1	21	1.2	DRIVER	C	0	0	0	0	0
ST JOHN SCHOOL 1 KUTO	36	2	1	1	20	1.15	TRADER	C	0	0	0	0	0
ST JOHN SCHOOL 1 KUTO	37	1	1	1	20	1.1	POLICE	C	0	0	0	0	0
ST JOHN SCHOOL 1 KUTO	38	2	1	2	18	1.15	RADIONIC	M	0	0	0	0	0
ST JOHN SCHOOL 1 KUTO	39	1	1	1	21	1.17	BIKE RIDER	C	0	0	0	0	0
ST JOHN SCHOOL 1 KUTO	40	1	1	1	21	1.2	SECURITY	C	0	0	0	0	0
ST JOHN SCHOOL 1 KUTO	41	1	1	1	19	1.12	MECHANIC	C	0	0	0	0	0
ST JOHN SCHOOL 1 KUTO	42	1	1	2	19	1.1	TRADER	C	0	0	0	0	0
BAPTIST BODE IJAIYE	1	1	6	4	38	1.50	PASTOR	C	0	0	0	0	0
BAPTIST BODE IJAIYE	2	1	6	3	30	1.42	DRIVER	C	0	0	0	0	0
BAPTIST BODE IJAIYE	3	2	6	3	35	1.50	CS	C	0	0	0	0	0
BAPTIST BODE IJAIYE	4	1	6	3	37	1.45	PASTOR	C	0	0	0	0	0
BAPTIST BODE IJAIYE	5	2	6	3	30	1.45	CS	M	0	0	0	0	0
BAPTIST BODE IJAIYE	6	2	6	4	38	1.50	FARMER	M	0	0	0	0	0
BAPTIST BODE IJAIYE	7	2	6	3	28	1.32	MECHANIC	C	0	0	0	0	0
BAPTIST BODE IJAIYE	8	1	6	3	38	1.37	ALUMINIUM	M	0	0	0	0	0
BAPTIST BODE IJAIYE	9	1	6	3	28	1.35	DEALER	M	0	0	0	0	0
BAPTIST BODE IJAIYE	10	1	6	3	24	1.30	TRADER	C	0	0	0	0	0
BAPTIST BODE IJAIYE	11	1	6	3	35	1.50	PANEL BEATER	C	0	0	0	0	0
BAPTIST BODE IJAIYE	12	1	6	3	38	1.50	DRIVER	C	0	0	0	0	0
BAPTIST BODE IJAIYE	13	1	6	4	30	1.42	DRIVER	M	0	0	0	0	0
BAPTIST BODE IJAIYE	14	2	6	3	49	1.50	WELDER	M	0	0	0	0	0
BAPTIST BODE IJAIYE	15	1	6	4	55	1.54	PLANK SELLER	C	0	0	0	0	0
BAPTIST BODE IJAIYE	16	2	6	4	37	1.50	BAKER	M	0	0	0	0	0
BAPTIST BODE IJAIYE	17	1	6	4	32	1.38	TAILOR	C	0	0	0	0	0
BAPTIST BODE IJAIYE	18	2	6	3	47	1.63	TRADER	C	0	0	0	0	0
BAPTIST BODE IJAIYE	19	2	6	3	44	1.48	FARMER	C	0	0	0	0	0
BAPTIST BODE IJAIYE	20	1	6	3	31	1.40	TRADER	M	0	0	0	0	0
BAPTIST BODE IJAIYE	21	2	6	4	30	1.40	CLOTH SELLER	M	0	0	0	0	0
BAPTIST BODE IJAIYE	22	1	6	4	30	1.50	ENGINEER	C	0	0	0	0	0
BAPTIST BODE IJAIYE	23	1	5	3	32	1.45	DRIVER	M	0	0	0	0	0
BAPTIST BODE IJAIYE	24	2	5	3	33	1.40	MOTOR SELLER	C	0	0	0	0	0
BAPTIST BODE IJAIYE	25	1	5	3	27	1.35	CARPENTER	M	0	0	0	0	0
BAPTIST BODE IJAIYE	26	2	5	3	30	1.45	COW SELLER	M	0	0	0	0	0
BAPTIST BODE IJAIYE	27	2	5	4	50	1.57	PAINT SELLER	C	0	0	0	0	0
BAPTIST BODE IJAIYE	28	1	5	3	31	1.40	PLANK SELLER	M	0	0	0	0	0
BAPTIST BODE IJAIYE	29	1	5	3	28	1.40	BRICKLAYER	C	0	0	0	0	0
BAPTIST BODE IJAIYE	30	2	5	3	36	1.48	FILM SELLER	C	0	0	0	0	0
BAPTIST BODE IJAIYE	31	1	5	3	28	1.33	CARPENTER	C	0	0	0	0	0
BAPTIST BODE IJAIYE	32	1	5	4	35	1.45	POLICE	C	0	0	0	0	0
BAPTIST BODE IJAIYE	33	2	5	3	28	1.28	MEAT SELLER	C	0	0	0	0	0
BAPTIST BODE IJAIYE	34	1	5	3	28	1.30	BRICKLAYER	C	0	0	0	0	0
BAPTIST BODE IJAIYE	35	1	5	3	30	1.38	MUSICIAN	M	0	0	0	0	0
BAPTIST BODE IJAIYE	36	1	5	3	28	1.37	ENGINEER	C	0	0	0	0	0
BAPTIST BODE IJAIYE	37	1	5	3	37	1.45	BANKER	C	0	0	0	0	0
BAPTIST BODE IJAIYE	38	2	5	3	25	1.25	BANKER	C	0	0	0	0	0
BAPTIST BODE IJAIYE	39	2	5	4	45	1.57	DRIVER	C	0	0	0	0	0
BAPTIST BODE IJAIYE	40	2	5	3	54	1.67	TRADER	C	0	0	0	0	0
BAPTIST BODE IJAIYE	41	2	5	3	27	1.35	CARPENTER	M	0	0	0	0	0
BAPTIST BODE IJAIYE	42	1	5	3	39	1.48	DRIVER	C	0	0	0	0	0
BAPTIST BODE IJAIYE	43	1	5	3	30	1.40	CARPENTER	M	0	0	0	0	0
BAPTIST BODE IJAIYE	44	2	5	3	28	1.36	CS	C	0	0	0	0	0
BAPTIST BODE IJAIYE	45	1	5	3	34	1.50	BIKE RIDER	C	0	0	0	0	0
BAPTIST BODE IJAIYE	46	1	5	3	27	1.40	CARPENTER	M	0	0	0	0	0
BAPTIST BODE IJAIYE	47	1	5	3	28	1.33	AGENT	C	0	0	0	0	0
BAPTIST BODE IJAIYE	48	1	5	4	30	1.40	BRICKLAYER	M	0	0	0	0	0
BAPTIST BODE IJAIYE	49	1	5	3	40	1.88	DRIVER	C	0	0	0	0	0
BAPTIST BODE IJAIYE	50	1	5	3	24	1.30	CARPENTER	C	0	0	0	0	0
BAPTIST BODE IJAIYE	51	1	5	3	28	1.35	DRIVER	M	0	0	0	0	0
BAPTIST BODE IJAIYE	52	2	5	3	28	1.38	ENGINEER	C	0	0	0	0	0
BAPTIST BODE IJAIYE	53	2	5	3	33	1.42	COW SELLER	C	0	0	0	0	0
BAPTIST BODE IJAIYE	54	2	5	3	35	1.52	CARPENTER	C	0	0	0	0	0
BAPTIST BODE IJAIYE	55	2	5	3	40	1.57	DRIVER	C	0	0	0	0	0
BAPTIST BODE IJAIYE	56	2	5	3	27	1.35	MECHANIC	C	0	0	0	0	0
BAPTIST BODE IJAIYE	57	1	5	3	29	1.32	CS	C	0	0	0	0	0
BAPTIST BODE IJAIYE	58	1	5	3	30	1.42	BRICKLAYER	M	0	0	0	0	0
BAPTIST BODE IJAIYE	59	1	5	3	38	1.48	CS	M	0	0	0	0	0
BAPTIST BODE IJAIYE	60	1	5	3	27	1.30	BAKER	M	0	0	0	0	0
BAPTIST BODE IJAIYE	61	1	5	3	30	1.38	CARPENTER	M	0	0	0	0	0
BAPTIST BODE IJAIYE	62	1	5	3	32	1.50	PLUMBER	C	0	0	0	0	0
BAPTIST BODE IJAIYE	63	1	5	3	25		CS	C	0	0	0	0	0
BAPTIST BODE IJAIYE	64	1	5	4	35	1.48	PENSIONER	C	0	0	0	0	0
BAPTIST BODE IJAIYE	65	1	5	3	30	1.36	DRIVER	M	0	0	0	0	0
BAPTIST BODE IJAIYE	66	2	5	2	25	1.35	CARPENTER	C	0	0	0	0	0
BAPTIST BODE IJAIYE	67	2	5	3	27	1.36	PASTOR	C	0	0	0	0	0
BAPTIST BODE IJAIYE	68	2	5	3	25	1.35	CUSTOM	M	0	0	0	0	0
BAPTIST BODE IJAIYE	69	2	5	3	29	1.32	MECHANIC	M	0	0	0	0	0
BAPTIST BODE IJAIYE	70	1	5	3	38	1.45	TRADER	C	0	0	0	0	0
BAPTIST BODE IJAIYE	71	1	5	3	27	1.30	DRIVER	M	0	0	0	0	0
BAPTIST BODE IJAIYE	72	1	5	3	32	1.35	RADIONIC	M	0	0	0	0	0
BAPTIST BODE IJAIYE	73	2	5	3	27	1.32	TAILOR	C	0	0	0	0	0
BAPTIST BODE IJAIYE	74	2	5	4	32	1.38	CARPENTER	C	0	0	0	0	0
BAPTIST BODE IJAIYE	75	2	5	3	32	1.35	BRICKLAYER	M	0	0	0	0	0
BAPTIST BODE IJAIYE	76	1	5	3	34	1.48	TRADER	C	0	0	0	0	0
BAPTIST BODE IJAIYE	77	1	5	3	27	1.32	TRADER	M	0	0	0	0	0
BAPTIST BODE IJAIYE	78	1	5	3	37	1.48	PLANK SELLER	C	0	0	0	0	0
BAPTIST BODE IJAIYE	79	1	5	3	30	1.32	WELDER	C	0	0	0	0	0
BAPTIST BODE IJAIYE	80	2	5	3	26	1.37	WELDER	C	0	0	0	0	0
BAPTIST BODE IJAIYE	81	1	5	3	39	1.53	BRICKLAYER	C	0	0	0	0	0
BAPTIST BODE IJAIYE	82	2	5	4	27	1.40	LAWYER	C	0	0	0	0	0
BAPTIST BODE IJAIYE	83	2	5	3	42	1.50	CARPENTER	M	0	0	0	0	0
BAPTIST BODE IJAIYE	84	2	4	3	35	1.45	DRIVER	C	0	0	0	0	0
BAPTIST BODE IJAIYE	85	1	4	3	28	1.30	CS	C	0	0	0	0	0
BAPTIST BODE IJAIYE	86	2	4	3	28	1.30	CS	C	0	0	0	0	0
BAPTIST BODE IJAIYE	87	2	4	4	30	1.35	PLANK SELLER	C	0	0	0	0	0
BAPTIST BODE IJAIYE	88	1	4	2	20	1.22	RADIONIC	C	0	0	0	0	0
BAPTIST BODE IJAIYE	89	2	4	3	25	1.30	SURVEYOR	M	0	0	0	0	0
BAPTIST BODE IJAIYE	90	1	4	3	28	1.30	TAILOR	M	0	0	0	0	0
BAPTIST BODE IJAIYE	91	2	4	3	25	1.30	BRICKLAYER	M	0	0	0	0	0
BAPTIST BODE IJAIYE	92	1	4	4	40	1.44	VULCANIZER	M	0	0	0	0	0
BAPTIST BODE IJAIYE	93	2	4	2	25	1.35	PALM OIL SELLER	C	0	0	0	0	0
BAPTIST BODE IJAIYE	94	1	4	3	25	1.30	BRICKLAYER	M	0	0	0	0	0
BAPTIST BODE IJAIYE	95	2	4	3	28	1.45	BUILDING MAT SELLER	M	0	0	0	0	0
BAPTIST BODE IJAIYE	96	1	4	3	28	1.35	TAILOR	C	0	0	0	0	0
BAPTIST BODE IJAIYE	97	1	4	3	25	1.28	MUSICIAN	M	0	0	0	0	0
BAPTIST BODE IJAIYE	98	1	4	2	26	1.35	TRADER	C	0	0	0	0	0
BAPTIST BODE IJAIYE	99	1	4	3	48	1.58	ENGINEER	C	0	0	0	0	0
BAPTIST BODE IJAIYE	100	2	4	3	30	1.35	DRIVER	C	0	0	0	0	0
BAPTIST BODE IJAIYE	101	2	4	3	41	1.35	CARPENTER	C	0	0	0	0	0
BAPTIST BODE IJAIYE	102	1	4	4	38	1.50	MEAT SELLER	C	0	0	0	0	0
BAPTIST BODE IJAIYE	103	2	4	3	31	1.36	DRUMMER	C	0	0	0	0	0
BAPTIST BODE IJAIYE	104	1	4	3	38	1.38	CS	C	0	0	0	0	0
BAPTIST BODE IJAIYE	105	1	4	3	22	1.27	WELDER	C	0	0	0	0	0
BAPTIST BODE IJAIYE	106	2	4	3	26	1.32	TAILOR	C	0	0	0	0	0
BAPTIST BODE IJAIYE	107	1	3	2	28	1.32	MECHANIC	C	0	0	0	0	0
BAPTIST BODE IJAIYE	108	2	3	2	28	1.33	MOPOL	C	0	0	0	0	0
BAPTIST BODE IJAIYE	109	2	3	2	26	1.30	MECHANIC	C	0	0	0	0	0
BAPTIST BODE IJAIYE	110	2	1	2	20	1.10	BRICKLAYER	C	0	0	0	0	0
BAPTIST BODE IJAIYE	111	1	1	2	25	1.22	DRIVER	C	0	0	0	0	0
BAPTIST BODE IJAIYE	112	2	1	2	18	1.10	TRADITIONALIST	C	0	0	0	0	0
BAPTIST BODE IJAIYE	113	2	1	2	21	1.22	MECHANIC	M	0	0	0	0	0
BAPTIST BODE IJAIYE	114	1	1	2	25	1.25	DRIVER	C	0	0	0	0	0
ST ANNES, IBARA	1	1	6	3	28	1.5	TRADER	C	0	0	0	0	0
ST ANNES, IBARA	2	1	6	3	38	1.58	SECURITY	C	0	0	0	0	0
ST ANNES, IBARA	3	1	6	4	35	1.50	BANKER	C	0	0	0	0	0
ST ANNES, IBARA	4	2	6	3	34	1.52	WELDER	M	0	0	0	0	0
ST ANNES, IBARA	5	1	6	1	33	1.50	DRIVER	C	0	0	0	0	0
ST ANNES, IBARA	6	1	6	3	27	1.40	TAILOR	M	0	0	0	0	0
ST ANNES, IBARA	7	2	6	3	43	1.60	TRADER	C	0	0	0	0	0
ST ANNES, IBARA	8	2	6	3	33	1.50	FARMER	M	0	0	0	0	0
ST ANNES, IBARA	9	2	6	3	31	1.52	CS	C	0	0	0	0	0
ST ANNES, IBARA	10	2	6	3	28	1.40	DRUMER	M	0	0	0	0	0
ST ANNES, IBARA	11	1	6	3	32	1.5	POLICE	C	0	0	0	0	0
ST ANNES, IBARA	12	1	6	3	34	1.55	BANKER	C	0	0	0	0	0
ST ANNES, IBARA	13	2	6	3	30	1.50	POLICE	C	0	0	0	0	0
ST ANNES, IBARA	14	2	5	3	30	1.50	ENGINEER	C	0	0	0	0	0
ST ANNES, IBARA	15	1	5	3	28	1.35	NIL	C	0	0	0	0	0
ST ANNES, IBARA	16	2	5	3	34	1.58	TRADER	C	0	0	0	0	0
ST ANNES, IBARA	17	2	5	3	30	1.42	ENGINEER	C	0	0	0	0	0
ST ANNES, IBARA	18	2	5	4	33	1.60	PRINTER	C	0	0	0	0	0
ST ANNES, IBARA	19	1	5	3	35	1.45	ENGINEER	M	0	0	0	0	0
ST ANNES, IBARA	20	1	5	3	31	1.57	FURNITURE	C	0	0	0	0	0
ST ANNES, IBARA	21	1	5	2	22	1.30	POLICE	M	0	0	0	0	0
ST ANNES, IBARA	22	1	5	3	28	1.40	BIKE RIDER	C	0	0	0	0	0
ST ANNES, IBARA	23	2	5	3	29	1.45	WELDER	C	0	0	0	0	0
ST ANNES, IBARA	24	2	5	3	50	1.82	FARMER	C	0	0	0	0	0
ST ANNES, IBARA	25	1	5	3	32	1.50	PETTY TRADER	C	0	0	0	0	0
ST ANNES, IBARA	26	2	5	4	32	1.52	DRIVER	C	0	0	0	0	0
ST ANNES, IBARA	27	2	5	3	22	1.35	CARPENTER	C	0	0	0	0	0
ST ANNES, IBARA	28	1	4	3	34	1.51	DRIVER	M	0	0	0	0	0
ST ANNES, IBARA	29	2	4	2	31	1.45	DRIVER	C	0	0	0	0	0
ST ANNES, IBARA	30	1	4	2	24	1.35	POLICE	C	0	0	0	0	0
ST ANNES, IBARA	31	1	4	2					0	0	0	0	0
ST ANNES, IBARA	32	2	4	2	29	1.40	FARMER	M	0	0	0	0	0
ST ANNES, IBARA	33	1	4	4	40	1.60	FARMER	C	0	0	0	0	0
ST ANNES, IBARA	34	2	4	3	40	1.65	CARPENTER	C	0	0	0	0	0
ST ANNES, IBARA	35	2	4	3	34	1.50	CS	M	0	0	0	0	0
ST ANNES, IBARA	36	1	4	3	30	1.5	TAILOR	C	0	0	0	0	0
ST ANNES, IBARA	37	2	4	2	29	1.35	TRADER	M	0	0	0	0	0
ST ANNES, IBARA	38	1	3	2	24	1.4	CS	C	0	0	0	0	0
ST ANNES, IBARA	39	2	3	3	32	1.50	ENGINEER	C	0	0	0	0	0
ST ANNES, IBARA	40	2	3	3	29	1.45	TRADER	C	0	0	0	0	0
ST ANNES, IBARA	41	2	3	2	30	1.45	SECURITY	C	0	0	0	0	0
ST ANNES, IBARA	42	2	3	3	28	1.42	TAILOR	C	0	0	0	0	0
ST ANNES, IBARA	43	2	3	2	28	1.40	BANKER	C	0	0	0	0	0
ST ANNES, IBARA	44	1	3	2	24	1.35	POLICE	C	0	0	0	0	0
ST ANNES, IBARA	45	2	3	3	35	1.60	DRIVER	M	0	0	0	0	0
ST ANNES, IBARA	46	1	3	3	35	1.55	CS	C	0	0	0	0	0
ST ANNES, IBARA	47	2	3	3	35	1.45	FARMER	C	0	0	0	0	0
ST ANNES, IBARA	48	1	2	2	20	1.20	CS	C	0	0	0	0	0
ST ANNES, IBARA	49	1	2	2	21	1.25	CS	C	0	0	0	0	0
ST ANNES, IBARA	50	2	2	1	15	1.0	CS	C	0	0	0	0	0
ST ANNES, IBARA	51	2	2	2	24	1.3	DRIVER	C	0	0	0	0	0
ST ANNES, IBARA	52	2	2	2	23	1.3	DRIVER	C	0	0	0	0	0
ST ANNES, IBARA	53	1	2	2	27	1.40	DRIVER	C	0	0	0	0	0
ST ANNES, IBARA	54	2	2	3	27	1.42	FARMER	C	0	0	0	0	0
ST ANNES, IBARA	55	1	1	4	30	1.50	FARMER	C	0	0	0	0	0
ST ANNES, IBARA	56	1	1	3	26	1.4	POLICE	M	0	0	0	0	0
UAMC,IJEMO-ELEJA	1	2	6	3	34	1.42	POLICE	C	0	0	0	0	0
UAMC,IJEMO-ELEJA	2	1	6	3	29	1.30	POLICE	C	0	0	0	0	0
UAMC,IJEMO-ELEJA	3	2	6	3	37	1.52	DRIVER	C	0	0	0	0	0
UAMC,IJEMO-ELEJA	4	2	6	3	35	1.55	BIKE RIDER	M	0	0	0	0	0
UAMC,IJEMO-ELEJA	5	1	6	3	32	1.42	CARPENTER	M	0	0	0	0	0
UAMC,IJEMO-ELEJA	6	2	6	3	38	1.52	DRIVER	C	0	0	0	0	0
UAMC,IJEMO-ELEJA	7	2	6	3	30	1.4	DRIVER	C	0	0	0	0	0
UAMC,IJEMO-ELEJA	8	2	6	3	40	1.59	MILITARY	C	0	0	0	0	0
UAMC,IJEMO-ELEJA	9	2	5	4	29	1.40	CARPENTER	M	0	0	0	0	0
UAMC,IJEMO-ELEJA	10	2	5	3	49	1.45	DRIVER	C	0	0	0	0	0
UAMC,IJEMO-ELEJA	11	1	5	3	30	1.38	TAILOR	C	0	0	0	0	0
UAMC,IJEMO-ELEJA	12	1	5	3	40	1.55	CHEMIST	M	0	0	0	0	0
UAMC,IJEMO-ELEJA	13	1	5	3	30	1.40	VULGANIZER	C	0	0	0	0	0
UAMC,IJEMO-ELEJA	14	2	5	3	29	1.42	BANKER	M	0	0	0	0	0
UAMC,IJEMO-ELEJA	15	1	5	3	27	1.35	PAINTER	C	0	0	0	0	0
UAMC,IJEMO-ELEJA	16	2	5	3	27	1.27	ENGINEER	M	0	0	0	0	0
UAMC,IJEMO-ELEJA	17	2	5	3	28	1.36	POLICE	C	0	0	0	0	0
UAMC,IJEMO-ELEJA	18	1	4	3	30	1.38	PAINTER	M	0	0	0	0	0
UAMC,IJEMO-ELEJA	19	1	4	3	27	1.35	BANKER	C	0	0	0	0	0
UAMC,IJEMO-ELEJA	20	1	4	3	24	1.38	BRICKLAYER	M	0	0	0	0	0
UAMC,IJEMO-ELEJA	21	1	4	3	24	1.46	CIVIL SERVANT	M	0	0	0	0	0
UAMC,IJEMO-ELEJA	22	1	4	3	28	1.35	DRIVER	C	0	0	0	0	0
UAMC,IJEMO-ELEJA	23	1	4	3	34	1.50	CIVIL SERVANT	C	0	0	0	0	0
UAMC,IJEMO-ELEJA	24	1	4	3	30	1.45	BIKE RIDER	C	0	0	0	0	0
UAMC,IJEMO-ELEJA	25	1	4	3	24	1.30	PANEL BEATER	M	0	0	0	0	0
UAMC,IJEMO-ELEJA	26	1	4	3	23	1.30	VULCANIZER	M	0	0	0	0	0
UAMC,IJEMO-ELEJA	27	1	4	3	25	1.25	BIKE RIDER	M	0	0	0	0	0
UAMC,IJEMO-ELEJA	28	2	4	3	25	1.30	SURVEYOR	C	0	0	0	0	0
UAMC,IJEMO-ELEJA	29	2	4	3	27	1.40	DRIVER	C	0	0	0	0	0
UAMC,IJEMO-ELEJA	30	2	4	3	30	1.46	BIKE RIDER	C	0	0	0	0	0
UAMC,IJEMO-ELEJA	31	2	4	3	22	1.22	DRIVER	C	0	0	0	0	0
UAMC,IJEMO-ELEJA	32	1	4	4	23	1.45	MILITARY	M	0	0	0	0	0
UAMC,IJEMO-ELEJA	33	1	4	2	19	1.1	MILITARY	M	0	0	0	0	0
UAMC,IJEMO-ELEJA	34	1	3	2	28	1.30	TRADITIONALIST	M	0	0	0	0	0
UAMC,IJEMO-ELEJA	35	2	3	2	20	1.15	TRADITIONALIST	C	0	0	0	0	0
UAMC,IJEMO-ELEJA	36	2	3	3	30	1.32	BRICKLAYER	M	0	0	0	0	0
UAMC,IJEMO-ELEJA	37	2	3	3	28	1.35	BRICKLAYER	C	0	0	0	0	0
UAMC,IJEMO-ELEJA	38	2	3	2	29	1.31	SALES REP	C	0	0	0	0	0
UAMC,IJEMO-ELEJA	39	1	3	3	24	1.30	BRICKLAYER	M	0	0	0	0	0
UAMC,IJEMO-ELEJA	40	2	3	3	27	1.30	BIKE RIDER	C	0	0	0	0	0
UAMC,IJEMO-ELEJA	41	2	3	2	34	1.30	PAINTER	M	0	0	0	0	0
UAMC,IJEMO-ELEJA	42	2	3	3	24	1.30	DRIVER	C	0	0	0	0	0
UAMC,IJEMO-ELEJA	43	1	2	2	19	1.24	DRIVER	M	0	0	0	0	0
UAMC,IJEMO-ELEJA	44	1	2	3	21	1.27	BIKE RIDER	C	0	0	0	0	0
UAMC,IJEMO-ELEJA	45	1	2	3	26	1.23	DRIVER	M	0	0	0	0	0
UAMC,IJEMO-ELEJA	46	1	2	2	20	1.10	BRICKLAYER	M	0	0	0	0	0
UAMC,IJEMO-ELEJA	47	1	2	2	20	1.15	BIKE RIDER	M	0	0	0	0	0
UAMC,IJEMO-ELEJA	48	1	2	3	22	1.22	SELLER	C	0	0	0	0	0
UAMC,IJEMO-ELEJA	49	1	2	3	23	1.25	BIKE RIDER	M	0	0	0	0	0
UAMC,IJEMO-ELEJA	50	2	2	2	14	1.17	TAILOR	C	0	0	0	0	0
UAMC,IJEMO-ELEJA	51	1	2	2	15	1.15	DRIVER	C	0	0	0	0	0
UAMC,IJEMO-ELEJA	52	2	2	2	25	1.25	TAILOR	C	0	0	0	0	0
UAMC,IJEMO-ELEJA	53	2	2	2	24	1.23	CARPENTER	M	0	0	0	0	0
UAMC,IJEMO-ELEJA	54	2	2	3	23	1.25	BIKE RIDER	C	0	0	0	0	0
UAMC,IJEMO-ELEJA	55	2	2	3	34	1.45	POLICE	C	0	0	0	0	0
UAMC,IJEMO-ELEJA	56	1	1	2	19	1.14	CARPENTER	C	0	0	0	0	0
UAMC,IJEMO-ELEJA	57	2	1	2	16	1.16	FARMER	M	0	0	0	0	0
UAMC,IJEMO-ELEJA	58	2	1	2	23	1.30	TAILOR	M	0	0	0	0	0
UAMC,IJEMO-ELEJA	59	2	1	2	22	1.20	BANKER	C	0	0	0	0	0
UAMC,IJEMO-ELEJA	60	2	1	2	23	1.25	TAILOR	M	0	0	0	0	0
UAMC,IJEMO-ELEJA	61	2	1	2	18	1.20	BRICKLAYER	M	0	0	0	0	0
IMSA	1	2	6	3	39	1.5	CIVIL SERVANT	C	0	0	0	0	0
IMSA	2	1	5	3	27	1.4	CAPENTER	C	0	0	0	0	0
IMSA	3	2	5	3	35	1.45	BLOCK MAKING	C	0	0	0	0	0
IMSA	4	2	5	3	29	1.35	MECHANIC	M	0	0	0	0	0
IMSA	5	2	5	3	25	1.35	CIVIL SERVANT	C	0	0	0	0	0
IMSA	6	2	5	3	36	1.42	BUILDER	M	0	0	0	0	0
IMSA	7	1	5	3	30	1.46	REFRIGERATOR REPAIRE	M	0	0	0	0	0
IMSA	8	2	5	3	25	1.28	DRIVER	C	0	0	0	0	0
IMSA	9	1	5	3	36	1.45	ENGINEER	M	0	0	0	0	0
IMSA	10	2	5	3	26	1.32	MECHANIC	C	0	0	0	0	0
IMSA	11	1	5	3	29	1.32	CIVIL SERVANT	C	0	0	0	0	0
IMSA	12	2	4	2	27	1.35	BLACK SMITH	C	0	0	0	0	0
IMSA	13	1	4	2	25	1.35	CLERIC	M	0	0	0	0	0
IMSA	14	2	4	3	24	1.27	BIKE RIDER	C	0	0	0	0	0
IMSA	15	1	4	2	24	1.32	DRIVER	M	0	0	0	0	0
IMSA	16	2	4	2	27	1.28	CIVIL SERVANT	C	0	0	0	0	0
IMSA	17	1	4	3	32	1.37	MEDICAL PRACTISIONER	M	0	0	0	0	0
IMSA	18	1	4	3	30	1.40	POLICE	C	0	0	0	0	0
IMSA	19	2	4	3	29	1.38	CIVIL SERVANT	C	0	0	0	0	0
IMSA	20	2	4	3	23	1.31	CAR WASH	C	0	0	0	0	0
IMSA	21	2	4	3	28	1.35	TAILOR	C	0	0	0	0	0
IMSA	22	1	4	3	28	1.37	POLICE	C	0	0	0	0	0
IMSA	23	1	3	2	26	1.27	MECHANIC	C	0	0	0	0	0
IMSA	24	1	3	2	20	1.18	CIVIL SERVENT	C	0	0	0	0	0
IMSA	25	2	3	2	21	1.23	DRIVER	M	0	0	0	0	0
IMSA	26	2	3	2	23	1.25	MECHANIC	M	0	0	0	0	0
IMSA	27	2	3	2	26	1.26	TRADER	C	0	0	0	0	0
IMSA	28	1	3	2	26	1.25	MECHANIC	M	0	0	0	0	0
IMSA	29	1	2	2	20	1.22	FARMER	C	0	0	0	0	0
IMSA	30	1	2	2	27	1.44	POLICE	C	0	0	0	0	0
IMSA	31	1	2	2	27	1.35	DRIVER	C	0	0	0	0	0
IMSA	32	1	2	2	21	1.21	SECURITY	C	0	0	0	0	0
IMSA	33	1	2	2	23	1.22	DRIVER	M	0	0	0	0	0
IMSA	34	2	2	2	20	1.20	MECHANIC	M	0	0	0	0	0
IMSA	35	2	2	2	21	1.20	POLICE	M	0	0	0	0	0
IMSA	36	2	2	2	20	1.2	BLOCK MAKING	M	0	0	0	0	0
IMSA	37	2	2	2	21	1.21	DRIVER	C	0	0	0	0	0
IMSA	38	1	1	2	22	1.20	DRIVER	M	0	0	0	0	0
IMSA	39	1	1	2	25	1.2	CAR WASH	C	0	0	0	0	0
IMSA	40	1	1	2	25	1.3	POLICE	M	0	0	0	0	0
IMSA	41	2	1	1	18	1.14	DRIVER	M	0	0	0	0	0
IMSA	42	2	1	2	16	1.13	PIURE WATHER	M	0	0	0	0	0
IMSA	43	2	1	2	24	1.25	FARMER	M	0	0	0	0	0

## Sheet: FOLLOW-UP 1
school	package	Participant ID	sex	class	age group	weight	height	parent's occupation	religion	HOOKWORM INTENSITY	ASCARIS INTENSITY	TRICHURIS INTENSITY	hookworm/trichuris	ascaris/trichuris	ascaris/hookworm	sth/all the 3	hookworm only	ascaris only	trichuris only	infection status	seen worm before	know how worms are acquired	if yes, how	knows worms are bad	know how worms can be prevented	if yes, list	heard about STH	source of info	signs and s1mptoms	wash hand before eating	wash hands with	where do 1ou defecate	wash hand after defecation	wash hands with	bite finger nails	fingernails cut and clean	walk bare footed	wash fruits before eating	infection status	eating contaminated food	playing with soil	walking barefoot	not washing hand before eating	open defeacation	bitting fingernails	not washing hand after defeacation	eating unwashed fruits & vegetables	dirty environment	picking food from ground
E.A.C ITOKO	1	1	1	1	1	16	1.15	FORESTER	C	0	0	0	0	0	0	0	0	0	0	0	1	0	NIL	1	0	NIL	0	NIL	NIL	1	1	2	1	2	1	0	1	0	0	0	0	0	0	0	0	0	0	0	0
E.A.C ITOKO	1	2	1	1	1	14	1.02	DRIVER	M	0	0	0	0	0	0	0	0	0	0	0	1	1	nt wearing shoe, N W hand, b4 & after def, open def	1	1	wearing shoes, washing hands b4 eating and after def	1	school	fatigue	1	2	2	1	2	0	0	0	1	0	0	0	1	1	1	0	1	0	0	0
E.A.C ITOKO	1	3	1	2	1	18	1.1	TAILOR	M	0	0	0	0	0	0	0	0	0	0	0	0	1	bitting nails, N W hands, not bathing, open def	1	1	regular bathing, hand washing, using toilet	0	NIL	NIL	1	2	1	1	2	0	0	0	1	0	0	0	0	1	0	1	1	0	0	0
E.A.C ITOKO	1	4	1	2	1	17	1.15	PURE WATER SELLER	M	0	0	0	0	0	0	0	0	0	0	0	0	1	N W shoes, bitting nails	1	1	using toilets	0	NIL	fatigue	1	2	1	1	2	0	0	0	1	0	0	0	1	0	0	1	0	0	0	0
E.A.C ITOKO	1	5	2	2	1	14	1.07	DRIVER	M	0	0	0	0	0	0	0	0	0	0	0	0	1	N W shoes, N W hands	1	1	wearing shoes, washing hands.	0	NIL	emaciate	1	2	1	1	2	0	0	0	1	0	0	0	1	1	0	0	1	0	0	0
E.A.C ITOKO	1	6	2	2	1	14	1.07	DRIVER	M	0	0	0	0	0	0	0	0	0	0	0	0	1	N W shoes, N W hands	1	1	wearing shoes, washing hands.	0	NIL	fatigue	1	2	2	1	2	0	1	0	1	0	0	0	1	1	0	0	1	0	0	0
E.A.C ITOKO	1	7	2	2	1	8	1.15	BRICKLA1ER	M	0	0	0	0	0	0	0	0	0	0	0	0	1	N W shoes, bitting nails, open def, nt bathing, N W hands	1	1	wearing shoes, washing hands, nt bitting nails, using toilet	0	NIL	emaciate, fatigue, poor performance	1	2	2	1	2	0	0	0	1	0	0	0	1	1	1	1	1	0	0	0
E.A.C ITOKO	1	8	1	3	1	24	1.3	TRADITIONALIST	T	0	0	0	0	0	0	0	0	0	0	0	0	1	N W shoes,open def	1	1	wearing shoes, using toilet	0	NIL	emaciate	1	2	2	1	2	0	0	0	1	0	0	0	1	0	1	0	0	0	0	0
E.A.C ITOKO	1	9	2	3	2	30	1.38	CARPENTER	M	0	0	0	0	0	0	0	0	0	0	0	1	1	N W shoes, bitting nails, N W hands after def	1	1	W hand after def, wearing shoes	1	game	emaciate, fatigue, d1sentr1, swollen stomach	1	2	2	1	2	0	0	0	1	0	0	0	1	0	0	1	1	0	0	0
E.A.C ITOKO	1	10	1	3	1	19	1.15	CARPENTER	M	0	0	0	0	0	0	0	0	0	0	0	1	1	N W shoes, N W hands b4 eating, bitting nails	1	1	wearing shoes, washing hands b4 eating	1	game	swollen stomach	1	2	2	1	2	0	0	0	1	0	0	0	1	1	0	1	0	0	0	0
E.A.C ITOKO	1	11	1	3	1	27	1.4	BIKE RIDER	C	0	0	0	0	0	0	0	0	0	0	0	1	1	N W shoes,open def	1	1	W hand after def, wearing shoes	1	game	swollen stomach	1	2	2	1	2	0	0	0	1	0	0	0	1	0	1	0	0	0	0	0
E.A.C ITOKO	1	12	1	3	2	22	1.35	PAINTER	M	0	0	0	0	0	0	0	0	0	0	0	1	1	N W shoes, open def,	1	1	using toilet, covering food, washing hands b4 eating & after def	1	game	emaciate, swollen stomach	0	0	2	1	2	0	0	0	1	0	0	0	1	0	1	0	0	0	0	0
E.A.C ITOKO	1	13	2	3	2	25	1.35	MEAT SELLER	M	0	0	0	0	0	0	0	0	0	0	0	1	1	N W shoes	1	1	deworming, wearing shoes	1	home	emaciate, swollen stomach	1	2	1	1	2	0	0	0	1	0	0	0	1	0	0	0	0	0	0	0
E.A.C ITOKO	1	14	1	3	2	24	1.38	BRICKLA1ER	M	0	0	0	0	0	0	0	0	0	0	0	1	1	open def, bitting nails, N W shoes	1	1	washing hands b4 eating & after def, using toilet, wearing shoes, nt bitting nails,	1	game	emaciate, swollen stomach	1	2	1	1	2	0	0	0	1	0	0	0	1	0	1	1	0	0	0	0
E.A.C ITOKO	1	15	2	3	1	18	1.1	CARPENTER	M	0	0	0	0	0	0	0	0	0	0	0	0	1	N W shoes,	1	1	wearing shoes, washing hands always	0	NIL	NIL	1	2	2	1	2	1	1	1	1	0	0	0	1	0	0	0	0	0	0	0
E.A.C ITOKO	1	16	1	3	2	27	1.4	TRADER	C	21	0	0	0	0	0	0	1	0	0	1	1	1	playing wt soil, N W shoes, bitting nails	1	1	using toilet/WC, washing hands, wearing shoes	1	FATHER	emaciate	1	2	1	1	2	0	0	0	1	1	0	1	1	0	0	1	0	0	0	0
E.A.C ITOKO	1	17	2	3	1	25	1.27	CARPENTER	M	0	0	0	0	0	0	0	0	0	0	0	1	0	NIL	1	0	NIL	1	FATHER	NIL	1	2	2	1	2	0	0	0	1	0	0	0	0	0	0	0	0	0	0	0
E.A.C ITOKO	1	18	2	4	2	33	1.55	DRIVER	M	0	3	0	0	0	0	0	0	1	0	1	1	1	playing wt soil, picking food from ground, open def	1	1	nt playing wt soil, wearing shoes	1	game	blood loss	1	2	2	1	2	0	0	0	1	1	0	1	0	0	1	0	0	0	0	1
E.A.C ITOKO	1	19	1	4	1	20	1.22	DRIVER	M	0	0	0	0	0	0	0	0	0	0	0	1	1	playing wt soil, bitting nails	1	1	wearing shoe, washing fruits	0	NIL	blood loss, emaciate	1	2	2	1	2	0	0	0	1	0	0	1	0	0	0	1	0	0	0	0
E.A.C ITOKO	1	20	2	4	1	20	1.3	DRIVER	C	0	0	0	0	0	0	0	0	0	0	0	1	1	playing wt soil	1	1	washing hands b4 eating, wearing shoe, washing fruits	0	NIL	emaciate, blood loss	1	2	2	1	2	0	0	0	1	0	0	1	0	0	0	0	0	0	0	0
E.A.C ITOKO	1	21	2	4	1	20	1.2	DRIVER	C	0	0	0	0	0	0	0	0	0	0	0	1	1	open def, nt wearing shoes, playing wt soil	1	1	washing hands b4 eating, wearing shoe, washing fruits	0	NIL	NIL	1	1	1	1	2	0	0	0	1	0	0	1	1	0	1	0	0	0	0	0
E.A.C ITOKO	1	22	2	4	1	25	1.3	CARPENTER	M	0	0	0	0	0	0	0	0	0	0	0	1	1	N W shoes	1	1	wearing shoes, washing fruits, washing hands always	0	NIL	emaciate	1	2	2	1	2	0	1	0	1	0	0	0	1	0	0	0	0	0	0	0
E.A.C ITOKO	1	23	2	4	1	28	1.35	RICE SELLER	C	0	0	0	0	0	0	0	0	0	0	0	1	1	N W shoe, open def, playing wt soil, nt washing fruits	1	1	wearing shoes, washing fruits, nt playing wt soil	1	game	blood loss, fatigue	1	2	2	1	2	1	1	0	1	0	0	1	1	0	1	0	0	1	0	0
E.A.C ITOKO	1	24	2	4	1	18	1.2	BANKER	M	0	0	1	0	0	0	0	0	0	1	1	1	1	playing wt soil	1	1	nt playing wt soil, wearing shoes	1	game	blood loss	1	2	1	1	2	1	0	0	1	1	0	1	0	0	0	0	0	0	0	0
E.A.C ITOKO	1	25	2	4	1	15	1.14	DRIVER	C	0	43	0	0	0	0	0	0	1	0	1	1	1	WALKING BAREFOOT	1	1	wearing shoes, washing fruits, stop playing wt soil	1	game	blood loss, fatigue	1	2	1	1	2	0	0	0	1	1	0	0	1	0	0	0	0	0	0	0
E.A.C ITOKO	1	26	1	4	2	29	1.35	DRIVER	M	0	0	0	0	0	0	0	0	0	0	0	1	1	playing wt soil	1	1	nt playing wt soil	1	game	blood loss	1	2	2	1	2	0	0	0	1	0	0	1	0	0	0	0	0	0	0	0
E.A.C ITOKO	1	27	2	4	1	23	1.3	DRIVER	C	0	0	0	0	0	0	0	0	0	0	0	1	1	nt wearing shoe, nt washing fruits, N W hand, b4 & after def, playing wt soil	1	1	wearing shoes, washing hand, washing fruits	1	game	emaciate, fatigue	1	2	2	1	2	0	0	0	1	0	0	1	1	1	0	0	1	1	0	0
E.A.C ITOKO	1	28	1	4	2	28	1.32	PALMWINE SELLER	M	0	70	0	0	0	0	0	0	1	0	1	1	1	bitting nails,playing wt soil, nt wearing shoes	1	1	wearing shoes, nt playing wt soil, nt bitting nails, washing hands, covering food	1	game	fatigue, swollen stomach	1	2	1	1	2	0	0	0	1	1	0	1	1	0	0	1	0	0	0	0
E.A.C ITOKO	1	29	1	5	2	25	1.38	CHARCOAL SELLER	C	0	0	0	0	0	0	0	0	0	0	0	1	1	picking food from ground, bitting nails,playing wt soil, nt wearing shoes	1	1	wearing shoes, nt playing wt soil, nt bitting nails, washing hands, covering food, nt picking food from ground	1	game	fatigue, stomachache	1	2	2	1	2	0	1	0	1	0	0	1	1	0	0	1	0	0	0	1
E.A.C ITOKO	1	30	1	5	1	30	1.35	CARPENTER	M	0	0	0	0	0	0	0	0	0	0	0	1	1	WALKING BAREFOOT	1	1	wearing shoes, stop playing wt soil	1	game	emaciate	1	2	1	1	2	0	0	0	1	0	0	0	1	0	0	0	0	0	0	0
E.A.C ITOKO	1	31	1	5	2	25	1.3	TAILOR	M	0	77	0	0	0	0	0	0	1	0	1	1	1	open def, nt wearing shoe, nt washing fruits, N W hand, b4 & after def, playing wt soil	1	1	wearing shoes, bath regularly, washing fruits, cut nails, use toilet	1	game	blood loss, fatigue, stomachache	1	2	2	1	2	0	0	0	1	1	0	1	1	1	1	0	1	1	0	0
E.A.C ITOKO	1	32	2	5	1	37	1.49	DRIVER	M	0	0	0	0	0	0	0	0	0	0	0	1	1	nt washing hand b4, playing wt soil. Walking barefoot	1	1	wearing shoe, nt playing wt soil, washing hand b4	0	NIL	NIL	1	2	1	1	2	0	1	0	1	0	0	1	1	1	0	0	0	0	0	0
E.A.C ITOKO	1	33	2	5	1	20	1.3	KEROSINE SELLER	C	0	0	0	0	0	0	0	0	0	0	0	0	1	nt washing fruits, open def, nt covering food, nt washing hands	1	1	wash fruits, cover food	0	NIL	d1sentr1	1	2	2	1	2	1	0	0	1	0	0	0	0	1	1	0	1	1	0	0
E.A.C ITOKO	1	34	2	5	1	20	1.35	CS	C	0	0	0	0	0	0	0	0	0	0	0	0	1	playing wt soil, barefoot, open def	1	1	waering shoes, washing hand, bathing	0	NIL	blood loss, stunted growth	1	2	2	1	2	0	1	0	1	0	0	1	1	0	1	0	0	0	0	0
E.A.C ITOKO	1	35	2	5	1	25	1.32	PASTOR	C	0	0	0	0	0	0	0	0	0	0	0	1	1	barefoot, playing wt soil, nt washing hand, open def	1	1	wearing shoes, covring food, deworming, nt playing wt soil, cut nails, use toilet, wash hands, wash fruits	1	game	blood loss	1	2	2	1	2	1	0	0	1	0	0	1	1	1	1	0	1	0	0	0
E.A.C ITOKO	1	36	1	5	1	25	1.28	ELECTRICIAN	C	0	0	29	0	0	0	0	0	0	1	1	1	1	playing wt soil, nt washing fruits, open def, nt covering food	1	1	cutting nails, bath regularly	1	game	POOR PERFORMANCE,STUNTED GROWTH	1	2	1	1	2	0	1	0	1	1	0	1	0	0	1	0	0	1	0	0
E.A.C ITOKO	1	37	2	5	2	21	1.25	DRIVER	C	0	0	0	0	0	0	0	0	0	0	0	1	1	nt washing hand, playing wt soil, open def, nt washing fruits, nt covering food,	1	1	deworming	1	game	d1sentr1, fatigue	1	2	2	1	2	0	1	0	1	0	0	1	0	1	1	0	1	1	0	0
E.A.C ITOKO	1	38	1	5	2	25	1.4	TRADER	C	0	0	0	0	0	0	0	0	0	0	0	1	1	nt wearing shoes, playing wt soil	1	1	wash hand, use toilets, covering food, wash fruits, deworming, wear shoe, nt playing wt soil	0	NIL	EMACIATE, fatigue	1	2	1	1	2	0	0	0	1	0	0	1	1	0	0	0	0	0	0	0
E.A.C ITOKO	1	39	2	6	2	27	1.35	CARPENTER	M	0	0	0	0	0	0	0	0	0	0	0	0	1	barefoot, nt bahing, bitting nails, nt washing fruits, open def, nt washing hands	1	1	cutting nails, bath regularly, wash fruits	1	game	blood loss	1	2	2	1	2	0	0	0	1	0	0	0	1	1	1	1	0	1	0	0
E.A.C ITOKO	1	40	2	6	2	25	1.32	MECHANIC	M	0	0	0	0	0	0	0	0	0	0	0	1	1	nt covering food, nt washing hand, playing wt soil, open def, nt covering food,picking food from ground	1	1	use toilet, wash hand, nt playing wt soil, wear shoes, cover food, deworm	1	game	stunted growth	1	2	1	1	2	0	1	0	1	0	0	1	0	1	1	0	1	0	0	1
E.A.C ITOKO	1	41	1	6	2	29	1.33	DRIVER	T	0	0	0	0	0	0	0	0	0	0	0	1	1	barefoot, picking food from ground, playing wt soil	1	1	wear shoe, wash fruits, nt playing wt soil, wash hands, nt picking food from ground	0	NIL	stunted growth, blood loss, stomachache	1	2	5	1	2	0	1	0	1	0	0	1	1	0	0	0	0	0	0	1
E.A.C ITOKO	1	42	1	6	2	30	1.4	DRIVER	M	0	0	0	0	0	0	0	0	0	0	0	0	1	playing wt soil, nt washing hand	1	1	wear shoe, wash hand, nt playing wt soil	0	NIL	stunted growth, stomach pain	1	2	1	1	2	0	1	0	1	0	0	1	0	1	0	0	1	0	0	0
E.A.C ITOKO	1	43	2	6	2	23	1.35	BRICKLA1ER	M	0	0	0	0	0	0	0	0	0	0	0	1	1	bitting nails, nt covering food, open def, barefoot	1	1	wash hand, wash fruits, cover food, wear shooes	1	game	stunted growth	1	2	2	1	2	0	1	0	1	0	0	0	1	0	1	1	0	0	0	0
E.A.C ITOKO	1	44	1	6	2	32	1.41	WELDER	M	2	0	0	0	0	0	0	1	0	0	1	1	1	barefoot, nt covering food, picking food from ground, nt washing hand, open def, playing wt soil, nt washing fruits	1	1	use toilet, wash hand, nt playing wt soil, wear shoes, cover food, deworm	0	NIL	stunted growth	1	2	1	1	2	0	0	0	1	1	0	1	1	1	1	0	1	1	0	1
E.A.C ITOKO	1	45	1	6	2	24	1.28	BIKE RIDER	M	0	0	0	0	0	0	0	0	0	0	0	1	1	nt wearing shoe, bitting nails	1	1	cut nails, wear shoes	1	game	stunted growth	1	2	2	1	2	0	1	0	1	0	0	0	1	0	0	1	0	0	0	0
E.A.C ITOKO	1	46	1	6	2	25	1.35	BIKE RIDER	M	0	0	0	0	0	0	0	0	0	0	0	1	1	picking food from ground, open def	1	1	deworming, nt picking food from ground	0	NIL	STOMACH PAIN	1	2	1	1	2	0	0	0	1	0	0	0	0	0	1	0	0	0	0	1
E.A.C ITOKO	1	47	1	6	2	33	1.48	TAILOR	C	0	0	0	0	0	0	0	0	0	0	0	1	1	opendef, nt washing hand, barefoot	1	1	dworming, using toilet, bathing	0	NIL	emaciate, blood loss	1	2	1	1	2	0	0	0	1	0	0	0	1	1	1	0	0	0	0	0
E.A.C ITOKO	1	48	1	6	2	44	1.53	ALUMINIUM	M	0	0	0	0	0	0	0	0	0	0	0	1	1	ope def, bitting nails	1	1	deworming, washing hand, wash fruits	1	game	emaciate	1	2	1	1	2	0	0	0	1	0	0	0	0	0	1	1	0	0	0	0
E.A.C ITOKO	1	49	1	6	2	21	1.35	TRADITIONALIST	M	0	0	0	0	0	0	0	0	0	0	0	1	1	nt washing hand, playing wt soil	1	1	deworming, washing hand	0	NIL	emaciate	1	2	1	1	2	0	0	0	1	0	0	1	0	1	0	0	0	0	0	0
E.A.C ITOKO	1	50	1	6	2	12	1.35	BRICKLA1ER	C	0	0	0	0	0	0	0	0	0	0	0	1	1	open def, nt wearing shoe, nt washing fruits, N W hand, b4 & after def, playing wt soil, nt covering food, nt bathing,dirty envt, bitting nails	1	1	wearing shoes, bath regularly, washing fruits, cut nails, use toilet, wash hands, deworming, nt playing wt soil	1	game	fatigue, emaciate	1	2	2	1	2	0	0	0	1	0	0	1	1	1	1	1	1	1	1	0
ST JOHN SCHOOL 1KUTO	1	1	1	1	1	19	1.1	TRADER	CHRISTIAN	0	0	0	0	0	0	0	0	0	0	0	1	1	playing wt soil, nt wearing shoes	1	1	wear shoes, wash hand	1	game	blood loss	1	2	1	1	2	0	0	0	1	0	0	1	1	0	0	0	0	0	0	0
ST JOHN SCHOOL 1KUTO	1	2	1	1	1	21	1.2	DRIVER	CHRISTIAN	0	0	0	0	0	0	0	0	0	0	0	1	1	playing wt soil, eating contaminated school, open def	1	1	wearing shoes	1	game	fatigue, poor performance	1	2	2	1	2	1	0	0	1	0	1	1	0	0	1	0	0	0	0	0
ST JOHN SCHOOL 1KUTO	1	3	2	1	1	20	1.15	TRADER	CHRISTIAN	0	0	0	0	0	0	0	0	0	0	0	1	1	eating contaminated food, dirty nails, open def	1	1	nt eating cont food, using toilet, hand washing	1	game	blood loss, poor performance	1	2	1	1	2	0	0	0	1	0	1	0	0	0	1	1	0	0	0	0
ST JOHN SCHOOL 1KUTO	1	4	1	1	1	20	1.1	POLICE	CHRISTIAN	0	48	0	0	0	0	0	0	1	0	1	1	1	open def, playing wt soil, nt wearing shoes	1	1	nt playing wt soil, using WC	1	game	fatigue, poor performance	1	2	2	1	2	1	0	0	1	1	0	1	1	0	1	0	0	0	0	0
ST JOHN SCHOOL 1KUTO	1	5	2	1	1	18	1.15	RADIONIC	MUSLIM	0	13	0	0	0	0	0	0	1	0	1	1	1	nt wearing shoe, bitting nails, open def	1	1	using WC, washing hand after	1	game	fatigue	1	2	2	1	2	0	0	0	1	1	0	0	1	0	1	1	0	0	0	0
ST JOHN SCHOOL 1KUTO	1	6	1	1	1	21	1.17	BIKE RIDER	CHRISTIAN	0	23	0	0	0	0	0	0	1	0	1	1	1	nt deworming, nt wearing shoes	1	1	wearing shoes, deworming, using wc, washing fruits	1	game	fatigue	1	2	2	1	2	1	0	0	1	1	0	0	1	0	0	0	0	0	0	0
ST JOHN SCHOOL 1KUTO	1	7	1	1	1	21	1.2	SECURIT1	CHRISTIAN	0	7	0	0	0	0	0	0	1	0	1	1	1	dirty envt, nt wearing shoes, nt washing fruits, play wt soil	1	1	wearing shoes, nt playing wt soil, wash fruits, nt picking food from ground	1	game	stunted growth	1	2	2	1	2	0	0	0	1	1	0	1	1	0	0	0	0	1	1	0
ST JOHN SCHOOL 1KUTO	1	8	1	1	1	19	1.12	MECHANIC	CHRISTIAN	0	0	0	0	0	0	0	0	0	0	0	1	1	nt wearing shoes, nt covering food	1	1	using WC, nt picking food from ground	1	game	blood loss,stomachache	1	2	2	1	2	0	0	0	1	0	0	0	1	0	0	0	0	0	0	0
ST JOHN SCHOOL 1KUTO	1	9	1	1	1	19	1.1	TRADER	CHRISTIAN	0	3	0	0	0	0	0	0	1	0	1	1	1	nt wearing shoes, eating contaminated food	1	1	nt eating cont food, using toilet	1	game	NIL	1	2	2	1	2	0	0	0	1	1	1	0	1	0	0	0	0	0	0	0
ST JOHN SCHOOL 1KUTO	1	10	1	2	1	19	1.12	ARTISAN	MUSLIM	0	0	0	0	0	0	0	0	0	0	0	0	1	nt wearing shoes	1	1	wearing shoes	0	NIL	NIL	1	2	1	1	2	1	0	0	1	0	0	0	1	0	0	0	0	0	0	0
ST JOHN SCHOOL 1KUTO	1	11	1	2	1	24	1.22	DRIVER	MUSLIM	0	0	0	0	0	0	0	0	0	0	0	0	1	nt wearing shoes, playing wt soil	1	1	wearing shoes	0	NIL	blood loss, stomach pain	1	2	2	1	2	0	0	0	1	0	0	1	1	0	0	0	0	0	0	0
ST JOHN SCHOOL 1KUTO	1	12	2	2	1	21	1.2	POLICE	CHRISTIAN	0	0	0	0	0	0	0	0	0	0	0	0	1	nt wearing shoes	1	1	wearing shoe	1	game	stunted growth	1	2	1	1	2	0	0	0	1	0	0	0	1	0	0	0	0	0	0	0
ST JOHN SCHOOL 1KUTO	1	13	2	2	1	21	1.1	ARTISAN	MUSLIM	0	0	0	0	0	0	0	0	0	0	0	1	1	barefoot, open def	1	1	wearing shoes, washing hand	1	game	fatigue, poor performance	1	2	1	1	2	1	0	0	1	0	0	0	1	0	1	0	0	0	0	0
ST JOHN SCHOOL 1KUTO	1	14	1	2	1	16	1.05	POLICE	CHRISTIAN	0	0	0	0	0	0	0	0	0	0	0	1	1	nt wearing shoe, open def	1	1	nt bitting nails, washing hands b4	1	game	fatigue	1	2	2	1	2	0	0	0	1	0	0	0	1	0	1	0	0	0	0	0
ST JOHN SCHOOL 1KUTO	1	15	1	2	1	20	1.15	ARTISAN	CHRISTIAN	0	44	0	0	0	0	0	0	1	0	1	0	1	barefoot, playing wt soil	1	1	wash hand, wash fruits, clean finger nails	0	NIL	fatigue	1	2	1	1	2	0	0	0	1	1	0	1	1	0	0	0	0	0	0	0
ST JOHN SCHOOL 1KUTO	1	16	2	2	1	18	1.12	CARWASHER	CHRISTIAN	0	0	0	0	0	0	0	0	0	0	0	0	1	nt wearing shoes, bitting nails, open def	1	1	wearing shoes, nt playing wt soil	1	game	NIL	1	2	1	1	2	0	0	0	1	0	0	0	1	0	1	1	0	0	0	0
ST JOHN SCHOOL 1KUTO	1	17	2	2	1	20	1.2	ARTISAN	MUSLIM	0	0	0	0	0	0	0	0	0	0	0	1	1	nt wearing shoes, bitting nails, nt washing hands b4	1	1	wearing shoes, washing hands	1	game	fatigue	1	2	2	1	2	0	0	0	1	0	0	0	1	1	0	1	0	0	0	0
ST JOHN SCHOOL 1KUTO	1	18	2	2	1	24	1.25	POLICE	CHRISTIAN	0	0	0	0	0	0	0	0	0	0	0	0	1	barefoot, nt washing fruits, open def, nt washing hands, playing wt soil	1	1	wearing shoes, washing fruits, using wc, washing hands, nt playing wt soil	1	game	fatigue	1	2	1	1	2	0	1	0	1	0	0	1	1	1	1	0	1	1	0	0
ST JOHN SCHOOL 1KUTO	1	19	2	3	1	16	1.1	WELDER	MUSLIM	0	0	0	0	0	0	0	0	0	0	0	0	1	playing wt soil, Nt washing hand	1	1	nt playing wt soil, wash hand	0	NIL	NIL	1	2	3	1	2	0	0	0	1	0	0	1	0	1	0	0	1	0	0	0
ST JOHN SCHOOL 1KUTO	1	20	1	3	1	23	1.2	PAINTER	MUSLIM	0	0	0	0	0	0	0	0	0	0	0	0	1	playing wt soil, picking food from ground, open def	1	1	nt playing wt soil, using wc, nt picking food from ground	1	game	itching	1	2	1	1	2	0	0	0	1	0	0	1	0	0	1	0	0	0	0	1
ST JOHN SCHOOL 1KUTO	1	21	1	3	1	19	1.18	MECHANIC	MUSLIM	0	0	0	0	0	0	0	0	0	0	0	0	1	playing wt soil	1	0	NIL	0	NIL	itching	1	2	1	1	2	1	0	0	1	0	0	1	0	0	0	0	0	0	0	0
ST JOHN SCHOOL 1KUTO	1	22	2	3	1	24	1.35	CARPENTER	CHRISTIAN	0	0	0	0	0	0	0	0	0	0	0	0	1	playing wt soil	1	0	NIL	0	NIL	NIL	1	1	1	1	2	1	0	0	0	0	0	1	0	0	0	0	0	0	0	0
ST JOHN SCHOOL 1KUTO	1	23	2	3	1	29	1.25	FACTOR1 WORKER	CHRISTIAN	0	0	0	0	0	0	0	0	0	0	0	1	1	playing wt soil, open def, nt washing fruits	1	1	washing fruits, use wc, nt playing wt soil	0	NIL	NIL	1	2	1	1	2	1	0	0	1	0	0	1	0	0	1	0	0	1	0	0
ST JOHN SCHOOL 1KUTO	1	24	1	4	1	29	1.33	SECURIT1	CHRISTIAN	0	0	0	0	0	0	0	0	0	0	0	0	1	barefoot, nt washing fruits,bitting nails	1	1	wash hand, wear shooe	1	game	d1sentr1	1	2	1	1	2	0	0	0	0	0	0	0	1	0	0	1	0	1	0	0
ST JOHN SCHOOL 1KUTO	1	25	1	4	2	33	1.24	DEALER	MUSLIM	0	0	0	0	0	0	0	0	0	0	0	1	1	playing wt soil, eating contaminated school, open def	1	1	clean envt, nt playing wt soil	0	NIL	fatigue	1	2	1	1	2	0	0	0	1	0	1	1	0	0	1	0	0	0	0	0
ST JOHN SCHOOL 1KUTO	1	26	2	4	1	33	1.14	BRICKLA1ER	CHRISTIAN	0	0	0	0	0	0	0	0	0	0	0	1	1	open def, nt wearing shoes	1	1	wash hand, wear shooe, clean finger nails	0	NIL	d1sentr1, stomach pain	1	2	1	1	1	1	0	0	1	0	0	0	1	0	1	0	0	0	0	0
ST JOHN SCHOOL 1KUTO	1	27	2	4	1	32	1.33	TRADER	CHRISTIAN	0	0	0	0	0	0	0	0	0	0	0	1	1	open def, nt wearing shoes, nt washing hands	1	1	clean envt, nt playing wt soil, washing hand	1	game	stomach pain	1	2	2	1	2	1	1	0	1	0	0	0	1	1	1	0	0	0	0	0
ST JOHN SCHOOL 1KUTO	1	28	2	4	1	30	1.34	ARTISAN	CHRISTIAN	0	0	0	0	0	0	0	0	0	0	0	1	1	playing wt soil, nt washing hand, nt wearing shoe, nt washing fruits, open def	1	1	washing fruits, DEWORMING, nt playing wt soil, washing hand	1	game	stomach pain,blood loss	1	2	2	1	2	0	0	0	1	0	0	1	1	1	1	0	1	1	0	0
ST JOHN SCHOOL 1KUTO	1	29	1	5	2	30	1.47	TRADER	CHRISTIAN	0	0	0	0	0	0	0	0	0	0	0	1	1	walking barefoot, open def	1	1	deworming, wearing shoe	0	NIL	stomach pain	1	2	2	1	2	0	1	0	1	0	0	0	1	0	1	0	0	0	0	0
ST JOHN SCHOOL 1KUTO	1	30	1	5	2	30	1.45	TRADER	CHRISTIAN	0	0	0	0	0	0	0	0	0	0	0	0	1	playing wt soil, barefoot	1	1	washing hands, nt playing wt soil	0	NIL	d1sentr1, stunted growth	1	2	1	1	2	0	0	0	1	0	0	1	1	0	0	0	0	0	0	0
ST JOHN SCHOOL 1KUTO	1	31	1	5	2	40	1.4	TRADITIONALIST	TRADITIONALIST	0	27	0	0	0	0	0	0	1	0	1	1	1	eating contaminated food	1	0	NIL	0	NIL	stunted growth	1	2	1	1	2	1	1	0	1	1	1	0	0	0	0	0	0	0	0	0
ST JOHN SCHOOL 1KUTO	1	32	2	5	1	27	1.4	BANKER	CHRISTIAN	0	0	0	0	0	0	0	0	0	0	0	1	1	barefoot, play wt soil, open def	1	1	wearing shoes, wash hand	0	NIL	NIL	1	2	1	1	2	0	0	0	1	0	0	1	1	0	1	0	0	0	0	0
ST JOHN SCHOOL 1KUTO	1	33	2	5	1	33	1	DRIVER	MUSLIM	0	0	0	0	0	0	0	0	0	0	0	1	1	open def, nt washing hands, nt wearing shoes	1	1	wearing shoe, washing hand, using wc	1	game	d1sentr1, stunted growth	1	2	1	1	2	0	0	0	1	0	0	0	1	1	1	0	1	0	0	0
ST JOHN SCHOOL 1KUTO	1	34	2	5	1	28	1.45	DRIVER	CHRISTIAN	0	28	0	0	0	0	0	0	1	0	1	1	1	barefoot, nt washing hand	1	1	NIL	0	NIL	NIL	1	2	1	1	2	0	1	0	1	1	0	0	1	1	0	0	1	0	0	0
ST JOHN SCHOOL 1KUTO	1	35	1	6	2	32	1.46	PASTOR	CHRISTIAN	0	0	0	0	0	0	0	0	0	0	0	1	1	open def, nt washing hands, nt wearing shoes	1	1	wearing shoes, washing hand, using wc	0	NIL	rectal prolapse	1	2	1	1	2	0	1	0	1	0	0	0	1	1	1	0	0	0	0	0
ST JOHN SCHOOL 1KUTO	1	36	1	6	1	37	1.48	CS	CHRISTIAN	0	0	0	0	0	0	0	0	0	0	0	1	1	picking food from ground, playing wt soil, nt washing hand, nt wearing shoes, open def	1	1	nt picking food from ground, nt playing wt soil, washing hand, wearing shoes, using toilet	1	game	swollen stomach, stomach apin	1	2	2	1	2	0	0	0	1	0	0	1	1	1	1	0	1	0	0	1
ST JOHN SCHOOL 1KUTO	1	37	2	6	2	39	1.6	VULCANIZER	CHRISTIAN	0	0	0	0	0	0	0	0	0	0	0	0	0	NIL	1	0	NIL	0	NIL	NIL	1	2	1	1	2	0	1	0	1	0	0	0	0	0	0	0	0	0	0	0
ST JOHN SCHOOL 1KUTO	1	38	2	6	2	31	1.42	CS	CHRISTIAN	0	0	0	0	0	0	0	0	0	0	0	1	1	nt palying wt soil, nt washing hand, nt wearing shoe	1	1	nt playing wt soil, DEWORMING, wearing shoe	0	NIL	d1sentr1	1	2	2	1	2	0	1	0	1	0	0	1	1	1	0	0	0	0	0	0
ST JOHN SCHOOL 1KUTO	1	39	2	6	2	29	1.42	CS	CHRISTIAN	0	0	0	0	0	0	0	0	0	0	0	1	1	nt palying wt soil, nt washing hand, nt wearing shoe	1	1	nt playing wt soil, DEWORMING, wearing shoe	0	NIL	stomach pain	1	2	1	1	2	0	0	0	1	0	0	1	1	0	0	0	1	0	0	0
BAPTIST BODE-IJAI1E	1	1	2	1	1	20	1.10	BRICKLA1ER	C	0	0	0	0	0	0	0	0	0	0	0	1	1	not washing hands	1	1	WASHING OF HANDS	0	NIL	sickness	1	2	2	1	2	0	1	0	1	0	0	0	0	1	0	0	1	0	0	0
BAPTIST BODE-IJAI1E	1	2	1	1	1	25	1.22	DRIVER	C	0	0	0	0	0	0	0	0	0	0	0	0	1	WALK BAREFOOT	1	1	wearing shoe	0	NIL	stomachache	1	2	2	1	2	0	0	0	1	0	0	0	1	0	0	0	0	0	0	0
BAPTIST BODE-IJAI1E	1	3	2	1	1	18	1.10	TRADITIONALIST	C	0	0	0	0	0	0	0	0	0	0	0	1	1	not washing hands	1	1	WASHING OF HANDS	0	NIL	stomachache	1	2	2	1	2	0	0	0	1	0	0	0	0	1	0	0	1	0	0	0
BAPTIST BODE-IJAI1E	1	4	1	3	1	28	1.32	MECHANIC	C	0	0	0	0	0	0	0	0	0	0	0	1	1	playing wt soil,barefoot, open defecation, nt washing fruits	1	1	Not playing wt soil, wearing shoe, using toilets, and washing fruits	0	NIL	blood loss	1	2	1	1	2	0	1	0	1	0	0	1	1	0	1	0	0	1	0	0
BAPTIST BODE-IJAI1E	1	5	2	3	1	28	1.33	MOPOL	C	0	0	0	0	0	0	0	0	0	0	0	0	1	playing wt soil,barefoot, open defecation, nt washing fruits, nt washing hands	1	1	Not playing wt soil, wearing shoe, using toilets, and washing fruits, washing hands	1	GAME	stomachache, rectal prolapse	1	2	1	1	2	0	1	0	1	0	0	1	1	1	1	0	1	1	0	0
BAPTIST BODE-IJAI1E	1	6	2	3	1	26	1.30	MECHANIC	C	0	0	0	0	0	0	0	0	0	0	0	1	1	playing wt soil	1	1	Not playing wt soil	1	GAME	sickness, stooling	1	2	2	1	2	0	1	0	1	0	0	1	0	0	0	0	0	0	0	0
BAPTIST BODE-IJAI1E	1	7	2	4	1	35	1.45	DRIVER	C	0	3	2	0	1	0	0	0	0	0	1	1	1	playing wt soil	1	1	not playing wt soil	1	GAME	stomachache	1	2	2	1	2	0	0	0	1	1	0	1	0	0	0	0	0	0	0	0
BAPTIST BODE-IJAI1E	1	8	1	4	1	28	1.30	CS	C	0	0	0	0	0	0	0	0	0	0	0	1	1	nt covering food, bittiing nails, open def	1	1	cut nails, use wc	1	GAME	rectal prolapse	1	2	1	1	2	1	0	0	1	0	0	0	0	0	1	1	0	0	0	0
BAPTIST BODE-IJAI1E	1	9	2	4	1	28	1.30	CS	C	0	0	0	0	0	0	0	0	0	0	0	1	1	playing wt soil, barefoot	1	1	wearing shoe, wash fruits	0	NIL	stomach pain	1	2	1	1	2	1	0	0	1	0	0	1	1	0	0	0	0	0	0	0
BAPTIST BODE-IJAI1E	1	10	2	4	2	30	1.35	PLANK SELLER	C	0	0	0	0	0	0	0	0	0	0	0	1	1	nt washing hand, playing wt soil	1	1	wearing shoe, use toilet, wash hand	1	GAME	stomach pain	1	2	6	1	2	1	0	0	1	0	0	1	0	1	0	0	1	0	0	0
BAPTIST BODE-IJAI1E	1	11	2	4	2	25	1.30	SURVE1OR	M	0	0	0	0	0	0	0	0	0	0	0	1	1	nt washing hand, barefoot	1	1	wear shoe, wash hand	0	NIL	stunted growth	1	2	1	1	2	0	0	0	1	0	0	0	1	0	0	0	1	0	0	0
BAPTIST BODE-IJAI1E	1	12	2	4	1	25	1.30	BRICKLA1ER	M	0	0	0	0	0	0	0	0	0	0	0	1	1	playing wt soil	1	1	nt playing wt soil, deworming	1	GAME	stunted growth	1	2	3	1	2	1	0	0	1	0	0	1	0	0	0	0	0	0	0	0
BAPTIST BODE-IJAI1E	1	13	1	4	2	40	1.44	VULCANIZER	M	0	0	0	0	0	0	0	0	0	0	0	1	1	nt washing hand, barefoot	1	1	WASHING OF HANDS, cutting nails,	0	NIL	blood loss	1	2	1	0	0	0	0	0	1	0	0	0	1	1	0	0	1	0	0	0
BAPTIST BODE-IJAI1E	1	14	1	4	1	25	1.30	BRICKLA1ER	M	0	0	0	0	0	0	0	0	0	0	0	1	1	nt wearing shoes, playing wt soil	1	1	washing fruits, wearing shoes, deworming	1	GAME	poor performance	1	2	1	1	2	0	0	0	1	0	0	1	1	0	0	0	0	0	0	0
BAPTIST BODE-IJAI1E	1	15	2	4	1	28	1.45	BUILDING MAT SELLER	M	0	0	0	0	0	0	0	0	0	0	0	1	1	open def, nt wearing shoes, nt washing fruits	1	1	use toilet, wash fruits	1	GAME	blood loss, stunted growth	1	2	1	1	2	0	0	0	1	0	0	0	1	0	1	0	0	1	0	0
BAPTIST BODE-IJAI1E	1	16	1	4	2	28	1.35	TAILOR	C	0	0	0	0	0	0	0	0	0	0	0	1	1	open def, nt covering food, picking food from ground	1	1	use toilet, covering food, nt picking food from ground	1	GAME	poor performance	1	2	1	1	2	0	0	0	1	0	0	0	0	0	1	0	0	0	0	0
BAPTIST BODE-IJAI1E	1	17	1	4	1	25	1.28	MUSICIAN	M	0	0	0	0	0	0	0	0	0	0	0	1	1	picking food from ground, nt washing hand	1	1	wash hand after, cover food	1	GAME	rectal prolapse	1	2	2	1	2	0	0	0	1	0	0	0	0	1	0	0	0	0	0	1
BAPTIST BODE-IJAI1E	1	18	1	4	1	26	1.35	TRADER	C	0	0	0	0	0	0	0	0	0	0	0	0	1	nt washing hand after def,	1	1	wearing shoes, wash hand	0	NIL	NIL	1	2	1	1	2	0	0	0	1	0	0	0	0	0	0	0	1	0	0	0
BAPTIST BODE-IJAI1E	1	19	1	4	2	48	1.58	ENGINEER	C	0	0	0	0	0	0	0	0	0	0	0	0	1	bitting nails	1	1	DEWORMING	0	NIL	FATIGUE	1	2	1	1	2	0	0	0	1	0	0	0	0	0	0	1	0	0	0	0
BAPTIST BODE-IJAI1E	1	20	2	4	1	30	1.35	DRIVER	C	0	0	0	0	0	0	0	0	0	0	0	1	1	barefoot, nt washing hand	1	1	wear shoe, wash hand	1	GAME	blood loss	1	2	2	1	2	1	0	0	1	0	0	0	1	1	0	0	0	0	0	0
BAPTIST BODE-IJAI1E	1	21	2	4	1	41	1.35	CARPENTER	C	0	0	0	0	0	0	0	0	0	0	0	1	1	open def, nt washing hand, picking food from ground	1	1	use toilet, wear shoe, wash hand	1	GAME	poor performance	1	2	1	1	2	0	0	0	1	0	0	0	0	1	1	0	0	0	0	1
BAPTIST BODE-IJAI1E	1	22	1	4	2	38	1.50	MEAT SELLER	C	0	0	0	0	0	0	0	0	0	0	0	1	1	barefoot, nt washing fruits, open def	1	1	use wc, wash hand, wear shoe	0	NIL	poor performance	1	2	1	1	2	0	0	0	1	0	0	0	1	0	1	0	0	1	0	0
BAPTIST BODE-IJAI1E	1	23	2	4	2	31	1.36	DRUMMER	C	0	0	0	0	0	0	0	0	0	0	0	0	1	open def, nt washing fruits	1	1	wash fruit, use toilet	0	NIL	blood loss	1	2	1	1	2	0	0	0	1	0	0	0	0	0	1	0	0	1	0	0
BAPTIST BODE-IJAI1E	1	24	1	4	2	38	1.38	CS	C	0	0	0	0	0	0	0	0	0	0	0	1	1	picking food from ground, nt washing fruits, open def	1	1	WASHING OF HANDS, cutting nails,	1	GAME	fatigue, stunted growth	1	2	1	1	2	0	0	0	1	0	0	0	0	0	1	0	0	1	0	1
BAPTIST BODE-IJAI1E	1	25	1	4	2	22	1.27	WELDER	C	0	0	0	0	0	0	0	0	0	0	0	1	1	open def, ntwashing hand, nt washing fruit	1	1	use toilet, wash hand	1	GAME	stunted growth	1	2	1	1	2	0	1	0	1	0	0	0	0	1	1	0	1	1	0	0
BAPTIST BODE-IJAI1E	1	26	2	4	1	26	1.32	TAILOR	C	0	0	0	0	0	0	0	0	0	0	0	1	1	nt covering food, bittiing nails, open def	1	1	cut nails, use wc	1	GAME	stunted growth	1	1	1	1	2	1	0	0	1	0	0	0	0	0	1	1	0	0	0	0
BAPTIST BODE-IJAI1E	1	27	1	5	2	32	1.45	DRIVER	M	0	0	0	0	0	0	0	0	0	0	0	1	1	PLAyING WITH SOIL	1	1	NOT PLAyING WITH SOIL	1	GAME	stunted growth	1	2	1	1	2	0	1	0	1	0	0	1	0	0	0	0	0	0	0	0
BAPTIST BODE-IJAI1E	1	28	2	5	1	33	1.40	MOTOR SELLER	C	0	0	0	0	0	0	0	0	0	0	0	1	1	playing wt soil, open def	1	1	use toilet, wash hand, nt playing wt soil	1	GAME	blood loss	1	2	1	1	2	0	1	0	1	0	0	1	0	0	1	0	0	0	0	0
BAPTIST BODE-IJAI1E	1	29	1	5	2	27	1.35	CARPENTER	M	0	0	0	0	0	0	0	0	0	0	0	0	1	nt washing hand after def,	1	1	Not playing wt soil, wearing shoe, using toilets, and washing fruits, washing hands	0	NIL	d1sentr1	1	2	2	1	2	0	0	0	1	0	0	0	0	0	0	0	1	0	0	0
BAPTIST BODE-IJAI1E	1	30	2	5	2	30	1.45	COW SELLER	M	0	0	0	0	0	0	0	0	0	0	0	0	1	bitting nails	1	1	Not playing wt soil	0	NIL	d1sentr1, blood loss	1	1	1	1	2	0	1	0	1	0	0	0	0	0	0	1	0	0	0	0
BAPTIST BODE-IJAI1E	1	31	2	5	2	50	1.57	PAINT SELLER	C	0	0	0	0	0	0	0	0	0	0	0	0	1	barefoot, nt washing hand	1	1	not playing wt soil	0	NIL	fatigue	1	2	2	1	2	0	1	0	1	0	0	0	1	0	0	0	1	0	0	0
BAPTIST BODE-IJAI1E	1	32	1	5	2	31	1.40	PLANK SELLER	M	0	0	0	0	0	0	0	0	0	0	0	1	1	open def, nt washing hand, picking food from ground	1	1	cut nails, use wc	1	GAME	stunted growth, blood loss	1	2	1	1	2	0	0	0	1	0	0	0	0	1	1	0	0	0	0	1
BAPTIST BODE-IJAI1E	1	33	1	5	2	28	1.40	BRICKLA1ER	C	0	0	0	0	0	0	0	0	0	0	0	1	1	barefoot, nt washing fruits, open def	1	1	wearing shoe, wash fruits	1	GAME	stunted growth	1	2	1	1	2	0	0	0	1	0	0	0	1	0	1	0	0	1	0	0
BAPTIST BODE-IJAI1E	1	34	2	5	2	36	1.48	FILM SELLER	C	0	0	0	0	0	0	0	0	0	0	0	0	1	open def, nt washing fruits	1	1	use toilet, covering food, nt picking food from ground	0	NIL	blood loss	1	2	2	1	2	0	0	0	1	0	0	0	0	0	1	0	0	1	0	0
BAPTIST BODE-IJAI1E	1	35	1	5	1	28	1.33	CARPENTER	C	0	0	0	0	0	0	0	0	0	0	0	1	1	picking food from ground, nt washing fruits, open def	1	1	wash hand after, cover food	1	GAME	fatigue, stomach pain	1	2	2	1	2	0	0	0	1	0	0	0	0	0	1	0	0	1	0	1
BAPTIST BODE-IJAI1E	1	36	1	5	2	35	1.45	POLICE	C	0	0	0	0	0	0	0	0	0	0	0	1	1	open def, ntwashing hand, nt washing fruit	1	1	wearing shoes, wash hand	0	NIL	stomach pain	1	2	1	1	2	1	0	0	1	0	0	0	0	1	1	0	1	0	0	0
BAPTIST BODE-IJAI1E	1	37	2	5	1	28	1.28	MEAT SELLER	C	0	0	0	0	0	0	0	0	0	0	0	1	1	nt covering food, bittiing nails, open def	1	1	DEWORMING	0	NIL	stunted growth	1	2	2	1	2	0	1	0	1	0	0	0	0	0	1	1	0	0	0	0
BAPTIST BODE-IJAI1E	1	38	1	5	2	28	1.30	BRICKLA1ER	C	0	0	0	0	0	0	0	0	0	0	0	1	1	PLAyING WITH SOIL	1	1	wear shoe, wash hand	1	GAME	fatigue	1	2	2	1	2	0	0	0	1	0	0	1	0	0	0	0	0	0	0	0
BAPTIST BODE-IJAI1E	1	39	1	5	2	28	1.37	ENGINEER	C	0	0	0	0	0	0	0	0	0	0	0	1	1	playing wt soil, open def	1	1	wear shoe, wash hand	1	GAME	stunted growth	1	2	1	1	2	1	0	0	1	0	0	1	0	0	1	0	0	0	0	0
BAPTIST BODE-IJAI1E	1	40	1	5	2	37	1.45	BANKER	C	0	0	0	0	0	0	0	0	0	0	0	1	1	open def, nt washing fruits	1	1	DEWORMING	1	GAME	stomach pain	1	2	1	1	2	0	1	0	1	0	0	0	0	0	1	0	0	1	0	0
BAPTIST BODE-IJAI1E	1	41	2	5	1	25	1.25	BANKER	C	0	0	0	0	0	0	0	0	0	0	0	0	1	bitting nails	1	1	use wc, wash hand, wear shoe	0	NIL	stunted growth	1	2	1	1	2	1	1	0	1	0	0	0	0	0	0	1	0	0	0	0
BAPTIST BODE-IJAI1E	1	42	2	5	2	45	1.57	DRIVER	C	0	0	0	0	0	0	0	0	0	0	0	1	1	barefoot, nt washing hand	1	1	wash fruit, use toilet	1	GAME	fatigue, blood loss	1	2	2	1	2	0	1	0	1	0	0	0	1	1	0	0	1	0	0	0
BAPTIST BODE-IJAI1E	1	43	2	5	2	27	1.35	CARPENTER	M	0	0	0	0	0	0	0	0	0	0	0	1	1	playing wt soil,barefoot, open defecation, nt washing fruits, nt washing hands	1	1	DEWORMING, use toilet	1	GAME	blood loss	1	2	2	1	2	1	0	0	1	0	0	1	1	1	1	0	1	1	0	0
BAPTIST BODE-IJAI1E	1	44	1	5	2	39	1.48	DRIVER	C	0	0	0	0	0	0	0	0	0	0	0	1	1	playing wt soil	1	1	cut nails, use wc	1	GAME	stunted growth	1	2	1	1	2	0	1	0	1	0	0	1	0	0	0	0	0	0	0	0
BAPTIST BODE-IJAI1E	1	45	1	5	2	30	1.40	CARPENTER	M	0	0	0	0	0	0	0	0	0	0	0	1	1	playing wt soil	1	1	wearing shoe, wash fruits	1	GAME	fatigue	1	2	2	1	2	0	1	0	1	0	0	1	0	0	0	0	0	0	0	0
BAPTIST BODE-IJAI1E	1	46	2	5	2	28	1.36	CS	C	0	0	0	0	0	0	0	0	0	0	0	1	1	nt covering food, bittiing nails, open def	1	1	use toilet, covering food, nt picking food from ground	1	GAME	poor performance	1	2	1	1	2	0	0	0	1	0	0	0	0	0	1	1	0	0	0	0
BAPTIST BODE-IJAI1E	1	47	1	5	2	34	1.50	BIKE RIDER	C	0	0	0	0	0	0	0	0	0	0	0	1	1	playing wt soil, barefoot	1	1	nt playing wt soil, wearing shoe	1	GAME	poor performance	1	2	2	1	2	0	1	0	1	0	0	1	1	0	0	0	0	0	0	0
BAPTIST BODE-IJAI1E	1	48	1	5	2	27	1.40	CARPENTER	M	0	0	0	0	0	0	0	0	0	0	0	1	1	playing wt soil, open def	1	1	wear shoe, wash hand	1	GAME	stunted growth	1	2	2	1	2	0	0	0	1	0	0	1	0	0	1	0	0	0	0	0
BAPTIST BODE-IJAI1E	1	49	1	5	2	28	1.33	AGENT	C	0	0	0	0	0	0	0	0	0	0	0	1	1	open def, nt washing fruits	1	1	DEWORMING	1	GAME	stomach pain	1	2	2	1	2	0	0	0	1	0	0	0	0	0	1	0	0	1	0	0
BAPTIST BODE-IJAI1E	1	50	1	5	2	30	1.40	BRICKLA1ER	M	0	0	0	0	0	0	0	0	0	0	0	1	1	picking food from ground, nt washing fruits, open def	1	1	wash hand after, cover food	1	GAME	stomach pain	1	2	1	1	2	0	1	0	1	0	0	0	0	0	1	0	0	1	0	1
BAPTIST BODE-IJAI1E	1	51	1	5	2	40	1.88	DRIVER	C	0	0	0	0	0	0	0	0	0	0	0	1	1	open def, ntwashing hand, nt washing fruit	1	1	wearing shoes, wash hand	1	GAME	stomach pain	1	2	2	0	0	1	0	0	1	0	0	0	0	0	1	0	1	1	0	0
BAPTIST BODE-IJAI1E	1	52	1	5	2	28	1.35	DRIVER	M	0	0	7	0	0	0	0	0	0	1	1	1	1	playing wt soil, nt covering food	1	1	nt playing wt soil	1	GAME	FATIGUE	1	2	1	1	2	0	0	0	1	1	0	1	0	0	0	0	0	0	0	0
BAPTIST BODE-IJAI1E	1	53	2	5	1	28	1.38	ENGINEER	C	0	0	0	0	0	0	0	0	0	0	0	1	1	picking food from ground, bitting nails, nt washing hand	1	1	wash hand, use toilet	1	GAME	blood loss, stomach pain	1	2	1	1	2	0	1	0	1	0	0	0	0	1	0	1	0	0	0	1
BAPTIST BODE-IJAI1E	1	54	2	5	2	33	1.42	COW SELLER	C	0	0	0	0	0	0	0	0	0	0	0	1	1	WALK BAREFOOT, nt washing hand, open def.	1	1	DEWORMING, wash hand, cut nails	0	NIL	blood loss	1	2	2	1	2	0	1	0	1	0	0	0	1	1	1	0	0	0	0	0
BAPTIST BODE-IJAI1E	1	55	2	5	2	35	1.52	CARPENTER	C	0	0	0	0	0	0	0	0	0	0	0	1	1	barefoot, nt washing fruits, open def	1	1	use wc, wash hand, wear shoe	0	NIL	stunted growth	1	2	2	1	2	0	1	0	1	0	0	0	1	0	1	0	0	1	0	0
BAPTIST BODE-IJAI1E	1	56	2	5	2	27	1.35	MECHANIC	C	0	0	0	0	0	0	0	0	0	0	0	1	1	open def, nt washing hand, bitting nails, playing wt soil	1	1	nt playing wt soil, wash hand, use toilet	1	GAME	blood loss, stunted growth	1	2	2	1	2	0	1	0	1	0	0	1	0	1	1	1	0	0	0	0
BAPTIST BODE-IJAI1E	1	57	1	5	2	29	1.32	CS	C	0	0	0	0	0	0	0	0	0	0	0	1	1	bitting nails, open def, barefoot,PLAyING WITH SOIL	1	1	bathing, wash hand	1	HOSPITAL	d1sentr1, FATIGUE	1	2	1	1	2	0	0	0	1	0	0	1	1	0	1	1	0	0	0	0
BAPTIST BODE-IJAI1E	1	58	1	5	2	30	1.42	BRICKLA1ER	M	0	0	0	0	0	0	0	0	0	0	0	0	1	barefoot, nt washing fruits, open def	1	1	use toilet, wash fruits	0	GAME	stunted growth	1	2	2	1	2	0	1	1	1	0	0	0	1	0	1	0	0	1	0	0
BAPTIST BODE-IJAI1E	1	59	1	5	2	38	1.48	CS	M	0	0	0	0	0	0	0	0	0	0	0	1	1	open def, nt washing fruits	1	1	use toilet, covering food, nt picking food from ground	0	GAME	stunted growth	1	2	1	1	2	0	0	0	1	0	0	0	0	0	1	0	0	1	0	0
BAPTIST BODE-IJAI1E	1	60	1	5	2	27	1.30	BAKER	M	0	0	0	0	0	0	0	0	0	0	0	1	1	picking food from ground, nt washing fruits, open def	1	1	wash hand after, cover food	0	GAME	blood loss	1	2	2	1	2	1	0	0	1	0	0	0	0	0	1	0	0	1	0	1
BAPTIST BODE-IJAI1E	1	61	1	5	2	30	1.38	CARPENTER	M	0	0	0	0	0	0	0	0	0	0	0	0	1	open def, ntwashing hand, nt washing fruit	1	1	wearing shoes, wash hand	0	GAME	fatigue	1	2	2	1	1	0	1	1	1	0	0	0	0	1	1	0	0	1	0	0
BAPTIST BODE-IJAI1E	1	62	1	5	1	32	1.50	PLUMBER	C	0	0	0	0	0	0	0	0	0	0	0	1	1	nt covering food, bittiing nails, open def	1	1	DEWORMING	0	GAME	fatigue	1	2	2	1	2	0	1	0	1	0	0	0	0	0	1	1	0	0	0	0
BAPTIST BODE-IJAI1E	1	63	1	5	2	25		CS	C	0	0	0	0	0	0	0	0	0	0	0	1	1	PLAyING WITH SOIL	1	1	wear shoe, wash hand	0	GAME	stomach pain, blood loss	1	2	1	1	2	0	0	0	1	0	0	1	0	0	0	0	0	0	0	0
BAPTIST BODE-IJAI1E	1	64	1	5	2	35	1.48	PENSIONER	C	0	0	0	0	0	0	0	0	0	0	0	1	1	playing wt soil, open def	1	1	use toilet, wear shoe, wash hand	0	GAME	stomach pain	1	2	1	1	2	1	0	0	1	0	0	1	0	0	1	0	0	0	0	0
BAPTIST BODE-IJAI1E	1	65	1	5	2	30	1.36	DRIVER	M	0	3	0	0	0	0	0	0	1	0	1	0	1	nt washing hand after def,	1	1	use wc, wash hand, wear shoe	0	GAME	d1sentr1	1	2	2	1	2	0	0	0	1	1	0	0	0	0	0	0	1	0	0	0
BAPTIST BODE-IJAI1E	1	66	2	5	1	25	1.35	CARPENTER	C	0	0	0	0	0	0	0	0	0	0	0	1	1	bitting nails, open def, nt washing hand, playing wt soil	1	1	wash fruit, use toilet	0	GAME	blood loss	1	2	2	1	2	1	1	0	1	0	0	1	0	1	1	1	0	0	0	0
BAPTIST BODE-IJAI1E	1	67	2	5	1	27	1.36	PASTOR	C	0	0	0	0	0	0	0	0	0	0	0	0	1	barefoot, nt washing hand	1	1	WASHING OF HANDS, cutting nails,	0	GAME	fatigue	1	2	2	1	2	1	1	0	1	0	0	0	1	1	0	0	1	0	0	0
BAPTIST BODE-IJAI1E	1	68	2	5	1	25	1.35	CUSTOM	M	0	0	0	0	0	0	0	0	0	0	0	1	1	open def, nt washing hand, picking food from ground	1	1	use toilet, wash hand	0	GAME	stomach pain	1	2	1	1	2	0	0	0	1	0	0	0	0	1	1	0	1	0	0	1
BAPTIST BODE-IJAI1E	1	69	2	5	1	29	1.32	MECHANIC	M	0	0	0	0	0	0	0	0	0	0	0	0	1	barefoot, nt washing fruits, open def	1	1	use wc, wash hand, wear shoe	0	GAME	stomach pain	1	2	2	1	2	1	1	0	1	0	0	0	1	0	1	0	0	1	0	0
BAPTIST BODE-IJAI1E	1	70	1	5	2	38	1.45		C	0	0	0	0	0	0	0	0	0	0	0	1	1	open def, nt washing fruits	1	1	NOT PLAyING WITH SOIL	1	GAME	stomach pain, stunted growth	1	2	2	1	2	0	1	0	1	0	0	0	0	0	1	0	0	1	0	0
BAPTIST BODE-IJAI1E	1	71	1	5	2	27	1.30	DRIVER	M	0	0	0	0	0	0	0	0	0	0	0	1	1	open def, nt washing hand	1	1	use toilet, wash hand, nt playing wt soil	1	GAME	d1sentr1	1	2	1	1	2	0	0	0	1	0	0	0	0	1	1	0	0	0	0	0
BAPTIST BODE-IJAI1E	1	72	1	5	2	32	1.35	RADIONIC	M	0	0	0	0	0	0	0	0	0	0	0	1	1	playing wt soil, nt wearing shoe, nt washing fruits,nt washing hands	1	1	Not playing wt soil, wearing shoe, using toilets, washing fruits, washing hands	1	GAME	blood loss	1	2	1	1	2	0	0	0	1	0	0	1	1	0	0	0	1	1	0	0
BAPTIST BODE-IJAI1E	1	73	2	5	2	27	1.32	TAILOR	C	0	0	0	0	0	0	0	0	0	0	0	0	1	barefoot, eating cont food, bitting nails	1	1	nt bitting nails, covering food, wash hand	0	NIL	fatigue	1	2	1	1	2	1	0	0	1	0	1	0	1	0	0	1	0	0	0	0
BAPTIST BODE-IJAI1E	1	74	2	5	2	32	1.38	CARPENTER	C	0	0	0	0	0	0	0	0	0	0	0	0	1	barefoot, nt wash hand, playing wt soil	1	1	not playing wt soil, wearing shoe	1	GAME	blood loss	1	2	1	1	2	0	0	0	1	0	0	1	1	1	0	0	1	0	0	0
BAPTIST BODE-IJAI1E	1	75	2	5	2	32	1.35	BRICKLA1ER	M	0	5	0	0	0	0	0	0	1	0	1	0	1	playing wt soil, picking food from ground, bitting nails	1	1	cut nails, use wc	1	GAME	rectal prolapse	1	2	2	1	2	0	1	0	1	1	0	1	0	0	0	0	0	0	0	1
BAPTIST BODE-IJAI1E	1	76	1	5	2	34	1.48		C	0	0	0	0	0	0	0	0	0	0	0	0	1	barefoot, bitting nails, eating cont food	1	1	wear shoe, covering food, nt picking food from ground	1	GAME	poor performance	1	2	1	1	2	0	1	0	1	0	1	0	1	0	0	1	0	0	0	0
BAPTIST BODE-IJAI1E	1	77	1	5	1	27	1.32		M	0	0	0	0	0	0	0	0	0	0	0	1	1	barefoot, nt washing hand	1	1	wash hand after, cover food, wash fruit	0	NIL	blood loss	1	2	1	1	2	0	1	0	1	0	0	0	1	1	0	0	1	0	0	0
BAPTIST BODE-IJAI1E	1	78	1	5	2	37	1.48	PLANK SELLER	C	0	0	0	0	0	0	0	0	0	0	0	0	1	open def, barefoot, nt washing hand	1	1	wearing shoes, wash hand	0	NIL	blood loss	1	2	2	1	2	1	0	0	1	0	0	0	1	1	1	0	0	0	0	0
BAPTIST BODE-IJAI1E	1	79	1	5	1	30	1.32	WELDER	C	0	0	0	0	0	0	0	0	0	0	0	1	1	playing wt soil, nt bathing, open def, nt washing hand	1	1	DEWORMING, wash hand	1	GAME	fatigue	1	2	1	1	2	1	0	0	1	0	0	1	0	0	1	0	1	0	0	0
BAPTIST BODE-IJAI1E	1	80	2	5	1	26	1.37	WELDER	C	0	0	0	0	0	0	0	0	0	0	0	1	1	eating cont food, barefoot	1	1	wear shoe, wash hand	1	GAME	fatigue	1	2	2	1	2	0	0	0	1	0	1	0	1	0	0	0	0	0	0	0
BAPTIST BODE-IJAI1E	1	81	1	5	2	39	1.53	BRICKLA1ER	C	0	0	0	0	0	0	0	0	0	0	0	1	1	barefoot, eating cont food, bitting nails	1	1	nt bitting nails, covering food, wash hand	1	GAME	stunted growth	1	2	2	1	2	0	0	0	1	0	1	0	1	0	0	1	0	0	0	0
BAPTIST BODE-IJAI1E	1	82	2	5	2	27	1.40	LAW1ER	C	0	0	0	0	0	0	0	0	0	0	0	0	1	barefoot, nt wash hand, playing wt soil	1	1	not playing wt soil, wearing shoe	1	GAME	blood loss	1	2	2	1	2	0	0	0	1	0	0	1	1	1	0	0	0	0	0	0
BAPTIST BODE-IJAI1E	1	83	1	6	2	38	1.50	PASTOR	C	0	0	0	0	0	0	0	0	0	0	0	1	1	eating cont food, nt washing hand, open def	1	1	use toilet, covering food, nt picking food from ground	1	game	stunted growth	1	2	1	1	2	1	1	0	1	0	1	0	0	1	1	0	1	0	0	0
BAPTIST BODE-IJAI1E	1	84	1	6	2	30	1.42	DRIVER	C	0	0	0	0	0	0	0	0	0	0	0	1	1	barefoot, bitting nails, nt washing fruit	1	1	wash hand after, cover food, wash fruit	1	game	stunted growth	1	2	2	1	2	1	1	0	1	0	0	0	1	0	0	1	0	1	0	0
BAPTIST BODE-IJAI1E	1	85	2	6	2	35	1.50	CS	C	0	0	0	0	0	0	0	0	0	0	0	1	1	nt bathing, bare foot, open def	1	1	wearing shoes, wash hand	1	game	blood loss	1	2	1	1	2	1	1	0	1	0	0	0	1	0	1	0	0	0	0	0
BAPTIST BODE-IJAI1E	1	86	1	6	2	37	1.45	PASTOR	C	0	0	0	0	0	0	0	0	0	0	0	1	1	barefoot, nt washing hand	1	1	DEWORMING	1	game	fatigue	1	2	2	1	2	0	0	0	1	0	0	0	1	1	0	0	1	0	0	0
BAPTIST BODE-IJAI1E	1	87	2	6	2	30	1.45	CS	M	0	0	0	0	0	0	0	0	0	0	0	1	1	open def, barefoot, nt washing hand	1	1	wear shoe, wash hand	1	game	fatigue	1	2	2	1	2	1	1	0	1	0	0	0	1	1	1	0	1	0	0	0
BAPTIST BODE-IJAI1E	1	88	2	6	2	38	1.50	FARMER	M	0	0	0	0	0	0	0	0	0	0	0	1	1	playing wt soil, nt bathing, open def, nt washing hand	1	1	wash hand, nt playing wt soil, bathing, use toilet	0	NIL	stomach pain, blood loss	1	2	2	1	2	0	1	0	1	0	0	1	0	1	1	0	0	0	0	0
BAPTIST BODE-IJAI1E	1	89	2	6	1	28	1.32	MECHANIC	C	0	0	0	0	0	0	0	0	0	0	0	1	1	eating cont food, barefoot	1	1	cover food, wear shoe	1	game	stomach pain	1	2	2	1	2	1	0	0	1	0	1	0	1	0	0	0	0	0	0	0
BAPTIST BODE-IJAI1E	1	90	1	6	2	38	1.37	ALUMINIUM	M	0	0	0	0	0	0	0	0	0	0	0	1	1	barefoot, eating cont food, open def	1	1	wear shoe, use toilet	1	game	d1sentr1	1	2	1	1	2	0	0	0	1	0	1	0	1	0	1	0	0	0	0	0
BAPTIST BODE-IJAI1E	1	91	1	6	1	28	1.35	DEALER	M	0	0	0	0	0	0	0	0	0	0	0	1	1	barefoot, nt bathing, picking food from ground	1	1	bathing, wear shoe	0	NIL	blood loss	1	2	1	1	2	0	0	0	1	0	0	0	1	0	0	0	0	0	0	1
BAPTIST BODE-IJAI1E	1	92	1	6	1	24	1.30		C	0	0	0	0	0	0	0	0	0	0	0	1	1	nt washing fruit, playing wt soil	1	1	wash fruit, nt playing wt soil	1	game	fatigue	1	2	2	1	2	0	1	0	1	0	0	1	0	0	0	0	0	1	0	0
BAPTIST BODE-IJAI1E	1	93	1	6	2	35	1.50	PANEL BEATER	C	0	0	0	0	0	0	0	0	0	0	0	1	1	eating cont food, nt washing hand, open def	1	1	use toilet, covering food, nt picking food from ground	1	game	d1sentr1	1	2	1	1	2	0	0	0	1	0	1	0	0	1	1	0	0	0	0	0
BAPTIST BODE-IJAI1E	1	94	1	6	2	38	1.50	DRIVER	C	0	0	0	0	0	0	0	0	0	0	0	1	1	barefoot, bitting nails, nt washing fruit	1	1	wash hand after, cover food, wash fruit	0	NIL	stomach pain	1	2	2	1	2	0	0	0	1	0	0	0	1	0	0	1	0	1	0	0
BAPTIST BODE-IJAI1E	1	95	1	6	2	30	1.42	DRIVER	M	0	0	0	0	0	0	0	0	0	0	0	1	1	nt bathing, bare foot, open def	1	1	wearing shoes, wash hand	0	NIL	stunted growth	1	2	2	1	2	0	0	0	1	0	0	1	1	0	0	0	0	0	0	0
BAPTIST BODE-IJAI1E	1	96	2	6	2	49	1.50	WELDER	M	0	0	0	0	0	0	0	0	0	0	0	1	1	barefoot, nt washing hand	1	1	DEWORMING	0	NIL	blood loss	1	2	2	1	2	0	0	0	1	0	0	0	1	1	0	0	0	0	0	0
BAPTIST BODE-IJAI1E	1	97	1	6	2	55	1.54	PLANK SELLER	C	0	0	0	0	0	0	0	0	0	0	0	1	1	eating cont food, playing wt soil, barefoot	1	1	cover food, wear shoe, wash hand	1	game	fatigue	1	2	1	1	2	0	0	0	1	0	1	1	1	0	0	0	0	0	0	0
BAPTIST BODE-IJAI1E	1	98	2	6	2	37	1.50	BAKER	M	0	0	0	0	0	0	0	0	0	0	0	1	1	nt washing hand, nt bathing, open def	1	1	bathing, cutting nails, wash hand	1	game	fatigue	1	2	2	1	2	0	0	0	1	0	0	0	1	1	0	0	1	0	0	0
BAPTIST BODE-IJAI1E	1	99	1	6	2	32	1.38	TAILOR	C	0	0	0	0	0	0	0	0	0	0	0	1	1	open def, barefoot, nt washing hand	1	1	wear shoe, wash hand	1	game	stomach pain, blood loss	1	2	1	1	2	0	1	0	1	0	0	0	1	1	1	0	1	0	0	0
BAPTIST BODE-IJAI1E	1	100	2	6	2	47	1.63		C	0	0	0	0	0	0	0	0	0	0	0	1	1	playing wt soil, nt bathing, open def, nt washing hand	1	1	wash hand, nt playing wt soil, bathing, use toilet	1	game	poor performance, rectal prolapse	1	2	2	1	2	0	0	0	1	0	0	1	0	1	1	0	1	0	0	0
BAPTIST BODE-IJAI1E	1	101	2	6	2	44	1.48	FARMER	C	0	0	0	0	0	0	0	0	0	0	0	1	1	eating cont food, barefoot	1	1	cover food, wear shoe	1	game	blood loss	1	2	2	1	2	0	1	0	1	0	1	0	1	0	0	0	0	0	0	0
BAPTIST BODE-IJAI1E	1	102	1	6	2	31	1.40	TRADER	M	0	0	0	0	0	0	0	0	0	0	0	1	1	barefoot, eating cont food, open def	1	1	wear shoe, use toilet	0	NIL	stunted growth	1	2	2	1	2	0	0	0	1	0	1	0	1	0	1	0	0	0	0	0
BAPTIST BODE-IJAI1E	1	103	2	6	2	30	1.40	CLOTH SELLER	M	0	0	0	0	0	0	0	0	0	0	0	0	1	barefoot, nt bathing, picking food from ground	1	1	bathing, wear shoe	0	NIL	stunted growth	1	2	2	1	2	0	1	0	1	0	0	0	1	0	0	0	0	0	0	1
BAPTIST BODE-IJAI1E	1	104	1	6	2	30	1.50	ENGINEER	C	0	0	0	0	0	0	0	0	0	0	0	1	1	nt washing fruit, playing wt soil	1	1	wash fruit, nt playing wt soil	1	game	stomach pain	1	2	2	1	2	0	0	0	1	0	0	1	0	0	0	0	0	1	0	0
ST ANNES	2	1	2	1	2	30	1.50	FARMER	C	0	5	0	0	0	0	0	0	1	0	1	1	0	NIL	1	0	NIL	0	NIL	NIL	1	1	2	1	1	1	0	0	1	1	0	0	0	0	0	0	0	0	0	0
ST ANNES	2	2	1	1	1	26	1.4	POLICE	M	63	0	9	1	0	0	0	1	0	1	1	1	0	NIL	1	0	NIL	0	NIL	NIL	1	2	1	1	2	0	0	1	1	1	0	0	0	0	0	0	0	0	0	0
ST ANNES	2	3	1	2	1	20	1.20	CS	C	0	0	0	0	0	0	0	0	0	0	0	0	0	NIL	1	0	NIL	0	NIL	NIL	1	1	1	1	2	0	0	0	1	0	0	0	0	0	0	0	0	0	0	0
ST ANNES	2	4	1	2	1	21	1.25	CS	C	0	0	0	0	0	0	0	0	0	0	0	0	0	NIL	1	0	NIL	0	NIL	NIL	1	1	1	1	1	0	0	1	1	0	0	0	0	0	0	0	0	0	0	0
ST ANNES	2	5	2	2	1	15	1.0	CS	C	0	0	0	0	0	0	0	0	0	0	0	0	0	NIL	1	0	NIL	0	NIL	NIL	1	1	1	1	1	1	0	0	0	0	0	0	0	0	0	0	0	0	0	0
ST ANNES	2	6	2	2	1	24	1.3	DRIVER	C	0	0	0	0	0	0	0	0	0	0	0	0	0	NIL	1	0	NIL	0	NIL	NIL	1	1	2	1	1	0	0	0	1	0	0	0	0	0	0	0	0	0	0	0
ST ANNES	2	7	2	2	1	23	1.3	DRIVER	C	0	0	0	0	0	0	0	0	0	0	0	0	0	NIL	1	0	NIL	0	NIL	NIL	1	1	2	1	2	1	0	1	0	0	0	0	0	0	0	0	0	0	0	0
ST ANNES	2	8	2	2	1	27	1.42	FARMER	C	0	0	0	0	0	0	0	0	0	0	0	1	1	PLAyING WITH SOIL	1	1	NT PLAyING WT SOIL	1	SELF	POOR PERFORMANCE,STUNTED GROWTH	1	2	1	1	1	0	1	1	1	0	0	1	0	0	0	0	0	0	0	0
ST ANNES	2	9	1	3	1	24	1.4	CS	C	0	0	0	0	0	0	0	0	0	0	0	1	0	NIL	1	1	CUTTING NAILS	0	NIL	NIL	1	1	1	1	1	0	0	0	0	0	0	0	0	0	0	0	0	0	0	0
ST ANNES	2	10	2	3	2	32	1.50	ENGINEER	C	0	0	1	0	0	0	0	0	0	1	1	1	0	NIL	1	1	DEWORMING	0	NIL	STOMACHACHE	1	2	2	1	2	0	1	0	1	1	0	0	0	0	0	0	0	0	0	0
ST ANNES	2	11	2	3	2	29	1.45	TRADER	C	0	0	0	0	0	0	0	0	0	0	0	1	0	NIL	1	0	NIL	0	NIL		1	2	2	1	2	0	0	0	1	0	0	0	0	0	0	0	0	0	0	0
ST ANNES	2	12	2	3	1	30	1.45	SECURIT1	C	0	0	0	0	0	0	0	0	0	0	0	0	0	NIL	1	0	NIL	0	NIL		1	2	2	1	2	1	0	1	1	0	0	0	0	0	0	0	0	0	0	0
ST ANNES	2	13	2	3	2	28	1.42	TAILOR	C	0	2	0	0	0	0	0	0	1	0	1	0	0	NIL	1	0	NIL	0	NIL		1	2	2	1	2	0	0	0	1	1	0	0	0	0	0	0	0	0	0	0
ST ANNES	2	14	2	3	1	28	1.40	BANKER	C	0	8	0	0	0	0	0	0	1	0	1	0	0	NIL	1	1	WASHING HAND	0	NIL		1	2	1	1	2	0	0	1	1	1	0	0	0	0	0	0	0	0	0	0
ST ANNES	2	15	1	3	1	24	1.35	POLICE	C	0	0	0	0	0	0	0	0	0	0	0	1	0	NIL	1	0	NIL	0	NIL		1	2	1	1	2	0	0	1	1	0	0	0	0	0	0	0	0	0	0	0
ST ANNES	2	16	2	3	2	35	1.60	DRIVER	M	0	8	0	0	0	0	0	0	1	0	1	0	0	NIL	1	0	NIL	0	NIL		1	2	2	1	2	0	0	1	1	1	0	0	0	0	0	0	0	0	0	0
ST ANNES	2	17	2	3	2	35	1.45	FARMER	C	0	2	0	0	0	0	0	0	1	0	1	0	0	NIL	1	0	NIL	0	NIL		1	2	1	1	2	0	0	0	0	1	0	0	0	0	0	0	0	0	0	0
ST ANNES	2	18	1	4	2	34	1.51	DRIVER	M	0	0	0	0	0	0	0	0	0	0	0	1	0	NIL	1	0	NIL	0	NIL	NIL	1	2	1	1	2	1	0	1	1	0	0	0	0	0	0	0	0	0	0	0
ST ANNES	2	19	2	4	1	31	1.45	DRIVER	C	0	0	0	0	0	0	0	0	0	0	0	0	0	NIL	1	0	NIL	0	NIL	NIL	1	1	1	1	2	0	1	1	1	0	0	0	0	0	0	0	0	0	0	0
ST ANNES	2	20	2	4	1	29	1.40	FARMER	M	0	0	0	0	0	0	0	0	0	0	0	0	0	NIL	1	0	NIL	0	NIL	NIL	1	2	1	1	2	0	1	0	1	0	0	0	0	0	0	0	0	0	0	0
ST ANNES	2	21	1	4	2	40	1.60	FARMER	C	0	0	0	0	0	0	0	0	0	0	0	0	0	NIL	1	0	NIL	0	NIL	NIL	1	2	1	1	2	0	1	0	1	0	0	0	0	0	0	0	0	0	0	0
ST ANNES	2	22	2	4	1	29	1.35	TRADER	M	0	0	0	0	0	0	0	0	0	0	0	0	0	NIL	1	0	NIL	0	NIL	NIL	1	2	1	1	2	0	0	1	1	0	0	0	0	0	0	0	0	0	0	0
ST ANNES	2	23	2	5	2	30	1.50	ENGINEER	C	0	0	0	0	0	0	0	0	0	0	0	0	0	NIL	1	0	NIL	1	SCHOOL	NIL	1	2	1	1	2	0	0	1	1	0	0	0	0	0	0	0	0	0	0	0
ST ANNES	2	24	2	5	1	34	1.58	TRADER	C	0	0	0	0	0	0	0	0	0	0	0	0	0	NIL	1	0	NIL	0	NIL	NIL	1	2	1	1	2	0	0	0	1	0	0	0	0	0	0	0	0	0	0	0
ST ANNES	2	25	2	5	1	30	1.42	ENGINEER	C	0	0	0	0	0	0	0	0	0	0	0	1	0	NIL	1	1	DEWORMING	0	NIL	STUNTED GROWTH	1	1	1	1	2	0	0	0	1	0	0	0	0	0	0	0	0	0	0	0
ST ANNES	2	26	2	5	2	33	1.60	PRINTER	C	0	3	0	0	0	0	0	0	1	0	1	1	0	NIL	1	0	NIL	0	NIL	NIL	1	1	1	1	2	0	0	0	1	1	0	0	0	0	0	0	0	0	0	0
ST ANNES	2	27	2	5	2	35	1.45	ENGINEER	M	0	3	0	0	0	0	0	0	1	0	1	1	0	NIL	1	0	NIL	1	HOME	EMACIATE	1	1	1	1	2	0	0	0	1	1	0	0	0	0	0	0	0	0	0	0
ST ANNES	2	28	1	5	1	22	1.30	POLICE	M	0	0	0	0	0	0	0	0	0	0	0	1	0	NIL	1	0	NIL	0	NIL	D1SENTR1	1	2	2	1	2	0	0	1	1	0	0	0	0	0	0	0	0	0	0	0
ST ANNES	2	29	1	5	2	28	1.40	BIKE RIDER	C	0	0	0	0	0	0	0	0	0	0	0	1	0	NIL	1	1	WEARING SHOE	0	NIL	NIL	1	2	2	1	2	0	0	0	1	0	0	0	0	0	0	0	0	0	0	0
ST ANNES	2	30	2	5	2	29	1.45	WELDER	C	2	5	0	0	0	1	0	0	0	0	1	1	0	NIL	1	1	NT PLAyING WT SOIL	0	NIL	EMACIATE	1	2	2	1	2	0	0	1	1	1	0	0	0	0	0	0	0	0	0	0
ST ANNES	2	31	2	5	2	50	1.82	FARMER	C	0	0	0	0	0	0	0	0	0	0	0	0	0	NIL	1	0	NIL	0	NIL	NIL	1	2	1	1	2	0	0	0	1	0	0	0	0	0	0	0	0	0	0	0
ST ANNES	2	32	1	5	2	32	1.50	PETT1 TRADER	C	0	0	0	0	0	0	0	0	0	0	0	0	0	NIL	1	0	NIL	0	NIL	NIL	1	2	2	1	2	0	0	1	1	0	0	0	0	0	0	0	0	0	0	0
ST ANNES	2	33	2	5	1	22	1.35	CARPENTER	C	0	0	0	0	0	0	0	0	0	0	0	1	1	BAREFOOT	1	1	CLEANINESS,WEARING SHOE	0	NIL	NIL	1	2	1	1	2	0	0	0	1	0	0	0	1	0	0	0	0	0	0	0
ST ANNES	2	34	1	6	2	28	1.5	TRADER	C	0	0	0	0	0	0	0	0	0	0	0	1	0	NIL	1	0	NIL	0	NIL	NIL	1	2	1	1	2	1	0	1	1	0	0	0	0	0	0	0	0	0	0	0
ST ANNES	2	35	1	6	2	35	1.50	BANKER	C	0	8	0	0	0	0	0	0	1	0	1	0	0	NIL	1	0	NIL	0	NIL	NIL	1	2	1	1	2	0	0	0	1	1	0	1	0	0	0	0	0	0	0	0
ST ANNES	2	36	2	6	2	34	1.52	WELDER	M	0	0	0	0	0	0	0	0	0	0	0	1	0	NIL	1	0	NIL	0	NIL	NIL	1	2	1	1	1	1	0	1	1	0	0	0	0	0	0	0	0	0	0	0
ST ANNES	2	37	1	6	1	33	1.50	DRIVER	C	0	0	0	0	0	0	0	0	0	0	0	0	0	NIL	1	0	NIL	0	NIL	NIL	1	2	1	1	1	1	0	1	1	0	0	0	0	0	0	0	0	0	0	0
ST ANNES	2	38	1	6	1	27	1.40	TAILOR	M	0	0	0	0	0	0	0	0	0	0	0	1	1	PLAyING WITH SOIL	1	0	NIL	0	NIL	NIL	1	2	1	1	1	1	0	1	1	0	0	0	0	0	0	0	0	0	0	0
ST ANNES	2	39	2	6	2	43	1.60	TRADER	C	0	0	0	0	0	0	0	0	0	0	0	1	0	NIL	1	0	NIL	1	HOME	NIL	1	2	1	1	2	1	0	0	1	0	0	0	0	0	0	0	0	0	0	0
ST ANNES	2	40	2	6	2	33	1.50	FARMER	M	0	0	0	0	0	0	0	0	0	0	0	1	1	PLAyING WITH SOIL	1	0	NIL	0	NIL	NIL	1	1	1	1	2	1	0	0	1	0	0	1	0	0	0	0	0	0	0	0
ST ANNES	2	41	2	6	2	31	1.52	CS	C	0	0	0	0	0	0	0	0	0	0	0	1	1	PLAyING WITH SOIL	1	1	WASHING HAND	1	SCHOOL	STOMACHACHE	1	2	1	1	2	0	1	0	0	0	0	1	0	0	0	0	0	0	0	0
ST ANNES	2	42	2	6	1	28	1.40	DRUMER	M	0	0	0	0	0	0	0	0	0	0	0	1	0	NIL	1	0	NIL	0	NIL	NIL	1	2	1	1	2	0	1	0	0	0	0	0	0	0	0	0	0	0	0	0
ST ANNES	2	43	1	6	2	32	1.5	POLICE	C	0	0	0	0	0	0	0	0	0	0	0	0	1	PLAyING WITH SOIL	0	1	WASHING HAND	0	NIL	NIL	1	2	1	1	1	0	0	0	1	0	0	1	0	0	0	0	0	0	0	0
ST ANNES	2	44	1	6	2	34	1.55	BANKER	C	0	0	0	0	0	0	0	0	0	0	0	1	1	PLAyING WITH SOIL	1	1	WASHING HAND	0	NIL	NIL	1	1	1	1	2	0	0	1	1	0	0	1	0	0	0	0	0	0	0	0
ST ANNES	2	45	2	6	2	30	1.50	POLICE	C	0	3	0	0	0	0	0	0	1	0	1	0	0	NIL	1	0	NIL	0	NIL	EMACIATE	1	2	1	1	2	0	0	0	1	1	0	0	0	0	0	0	0	0	0	0
UAMC, IJEMO-ELEJA	2	1	1	1	1	19	1.14	CARPENTER	C	0	28	0	0	0	0	0	0	1	0	1	1	0	NIL	1	0	NIL	0	NIL	NIL	1	2	2	1	2	0	0	0	0	1	0	0	0	0	0	0	0	0	0	0
UAMC, IJEMO-ELEJA	2	2	2	1	1	16	1.16	FARMER	M	0	131	0	0	0	0	0	0	1	0	1	0	0	NIL	1	0	NIL	0	NIL	NIL	1	1	2	1	2	0	0	1	1	1	0	0	0	0	0	0	0	0	0	0
UAMC, IJEMO-ELEJA	2	3	2	1	1	23	1.30	TAILOR	M	2	0	0	0	0	0	0	1	0	0	1	0	0	NIL	1	0	NIL	0	NIL	NIL	1	1	2	1	2	0	1	0	0	1	0	0	0	0	0	0	0	0	0	0
UAMC, IJEMO-ELEJA	2	4	2	1	1	22	1.20	BANKER	C	0	38	0	0	0	0	0	0	1	0	1	0	0	NIL	1	0	NIL	0	NIL	NIL	1	2	2	1	2	0	0	0	1	1	0	0	0	0	0	0	0	0	0	0
UAMC, IJEMO-ELEJA	2	5	2	1	1	23	1.25	TAILOR	M	0	0	0	0	0	0	0	0	0	0	0	1	0	NIL	1	0	NIL	0	NIL	NIL	1	2	2	1	2	0	1	0	1	0	0	0	0	0	0	0	0	0	0	0
UAMC, IJEMO-ELEJA	2	6	2	1	1	18	1.20	BRICKLA1ER	M	0	0	0	0	0	0	0	0	0	0	0	1	0	NIL	1	0	NIL	0	NIL	NIL	1	2	2	1	2	0	0	1	1	0	0	0	0	0	0	0	0	0	0	0
UAMC, IJEMO-ELEJA	2	7	1	2	1	19	1.24	DRIVER	M	0	0	0	0	0	0	0	0	0	0	0	0	0	NIL	1	0	NIL	0	NIL	NIL	1	1	3	1	1	0	0	1	1	0	0	0	0	0	0	0	0	0	0	0
UAMC, IJEMO-ELEJA	2	8	1	2	1	21	1.27	BIKE RIDER	C	0	0	0	0	0	0	0	0	0	0	0	0	0	NIL	1	0	NIL	0	NIL	EMACIATE	1	1	1	1	1	1	1	1	1	0	0	0	0	0	0	0	0	0	0	0
UAMC, IJEMO-ELEJA	2	9	1	2	1	26	1.23	DRIVER	M	0	0	0	0	0	0	0	0	0	0	0	1	0	NIL	1	0	NIL	0	NIL	NIL	1	2	2	1	2	0	1	0	1	0	0	0	0	0	0	0	0	0	0	0
UAMC, IJEMO-ELEJA	2	10	1	2	1	20	1.10	BRICKLA1ER	M	0	0	0	0	0	0	0	0	0	0	0	1	0	NIL	1	1	WASHING HANDS	0	NIL	NIL	1	2	2	1	2	0	1	0	1	0	0	0	0	0	0	0	0	0	0	0
UAMC, IJEMO-ELEJA	2	11	1	2	1	20	1.15	BIKE RIDER	M	0	0	0	0	0	0	0	0	0	0	0	1	0	NIL	1	0	NIL	0	NIL	NIL	1	2	2	1	2	0	0	0	1	0	0	0	0	0	0	0	0	0	0	0
UAMC, IJEMO-ELEJA	2	12	1	2	1	22	1.22	SELLER	C	0	0	0	0	0	0	0	0	0	0	0	1	0	NIL	1	0	NIL	0	NIL	NIL	1	2	2	1	1	0	0	0	1	0	0	0	0	0	0	0	0	0	0	0
UAMC, IJEMO-ELEJA	2	13	2	2	1	14	1.17	TAILOR	C	0	0	0	0	0	0	0	0	0	0	0	0	0	NIL	1	0	NIL	0	NIL	NIL	1	1	1	1	1	1	0	1	1	0	0	0	0	0	0	0	0	0	0	0
UAMC, IJEMO-ELEJA	2	14	1	2	1	15	1.15	DRIVER	C	0	0	0	0	0	0	0	0	0	0	0	1	0	NIL	1	0	NIL	0	NIL	VOMITING	1	2	1	1	2	0	0	1	1	0	0	0	0	0	0	0	0	0	0	0
UAMC, IJEMO-ELEJA	2	15	2	2	1	25	1.25	TAILOR	C	0	0	0	0	0	0	0	0	0	0	0	0	0	NIL	1	0	NIL	0	NIL	EMACIATE	1	2	3	1	1	1	0	0	1	0	0	0	0	0	0	0	0	0	0	0
UAMC, IJEMO-ELEJA	2	16	2	2	1	24	1.23	CARPENTER	M	0	0	0	0	0	0	0	0	0	0	0	0	0	NIL	1	0	NIL	0	NIL	NIL	1	1	3	1	1	1	0	1	1	0	0	0	0	0	0	0	0	0	0	0
UAMC, IJEMO-ELEJA	2	17	2	2	1	23	1.25	BIKE RIDER	C	0	3	0	0	0	0	0	0	1	0	1	1	0	NIL	1	0	NIL	0	NIL	NIL	1	1	1	1	1	1	0	1	1	1	0	0	0	0	0	0	0	0	0	0
UAMC, IJEMO-ELEJA	2	18	1	3	1	28	1.30	TRADITIONALIST	M	0	128	0	0	0	0	0	0	1	0	1	1	0	NIL	1	0	NIL	0	NIL	NIL	1	1	1	1	1	0	0	0	1	1	0	0	0	0	0	0	0	0	0	0
UAMC, IJEMO-ELEJA	2	19	2	3	1	20	1.15	TRADITIONALIST	C	0	0	0	0	0	0	0	0	0	0	0	1	0	NIL	1	0	NIL	0	NIL	NIL	1	1	1	1	1	1	1	0	1	0	0	0	0	0	0	0	0	0	0	0
UAMC, IJEMO-ELEJA	2	20	2	3	2	30	1.32	BRICKLA1ER	M	0	6	0	0	0	0	0	0	1	0	1	1	0	NIL	1	0	NIL	0	NIL	EMACIATE	1	1	1	1	1	0	0	0	1	1	0	0	0	0	0	0	0	0	0	0
UAMC, IJEMO-ELEJA	2	21	2	3	2	28	1.35	BRICKLA1ER	C	0	0	0	0	0	0	0	0	0	0	0	1	0	NIL	1	0	NIL	0	NIL	POOR PERFORMANCE	1	1	1	1	1	1	1	0	1	0	0	0	0	0	0	0	0	0	0	0
UAMC, IJEMO-ELEJA	2	22	2	3	1	29	1.31	SALES REP	C	0	43	0	0	0	0	0	0	1	0	1	1	0	NIL	1	1	DEWORMING	1	GRANDMA	RUMBLING STOMACH	1	1	3	1	1	0	0	0	1	1	0	0	0	0	0	0	0	0	0	0
UAMC, IJEMO-ELEJA	2	23	1	3	1	24	1.30	BRICKLA1ER	M	0	0	0	0	0	0	0	0	0	0	0	1	0	NIL	1	0	NIL	0	NIL	EMACIATE	1	1	2	1	2	1	0	0	1	0	0	0	0	0	0	0	0	0	0	0
UAMC, IJEMO-ELEJA	2	24	2	3	1	27	1.30	BIKE RIDER	C	0	0	0	0	0	0	0	0	0	0	0	1	0	NIL	1	0	NIL	0	NIL	STOMACHACHE	1	1	1	1	1	1	0	0	1	0	0	0	0	0	0	0	0	0	0	0
UAMC, IJEMO-ELEJA	2	25	2	3	1	34	1.30	PAINTER	M	0	0	0	0	0	0	0	0	0	0	0	1	0	NIL	1	0	NIL	0	NIL	RUMBLING STOMACH	1	1	2	1	1	1	0	1	1	0	0	0	0	0	0	0	0	0	0	0
UAMC, IJEMO-ELEJA	2	26	2	3	1	24	1.30	DRIVER	C	0	0	0	0	0	0	0	0	0	0	0	1	0	NIL	1	0	NIL	0	NIL	NIL	1	1	1	1	2	0	1	1	1	0	0	0	0	0	0	0	0	0	0	0
UAMC, IJEMO-ELEJA	2	27	1	4	2	30	1.38	PAINTER	M	0	0	0	0	0	0	0	0	0	0	0	1	0	NIL	1	0	NIL	0	NIL	SWOLLEN STOMACH	0	0	2	1	1	0	0	1	1	0	0	0	0	0	0	0	0	0	0	0
UAMC, IJEMO-ELEJA	2	28	1	4	2	27	1.35	BANKER	C	0	0	0	0	0	0	0	0	0	0	0	0	0	NIL	1	0	NIL	1	AUNT	NIL	1	2	2	1	2	1	1	1	1	0	0	0	0	0	0	0	0	0	0	0
UAMC, IJEMO-ELEJA	2	29	1	4	2	24	1.38	BRICKLA1ER	M	0	11	0	0	0	0	0	0	1	0	1	1	0	NIL	1	0	NIL	0	NIL	EMACIATE	1	2	2	1	2	0	0	1	1	1	0	0	0	0	0	0	0	0	0	0
UAMC, IJEMO-ELEJA	2	30	1	4	1	24	1.30	PANEL BEATER	M	0	0	0	0	0	0	0	0	0	0	0	1	0	NIL	1	0	NIL	0	NIL	NIL	1	2	1	1	2	1	0	1	1	0	0	0	0	0	0	0	0	0	0	0
UAMC, IJEMO-ELEJA	2	31	1	4	2	23	1.30	VULCANIZER	M	0	9	0	0	0	0	0	0	1	0	1	1	0	NIL	1	0	NIL	0	NIL	NIL	1	2	1	1	2	1	0	1	1	1	0	0	0	0	0	0	0	0	0	0
UAMC, IJEMO-ELEJA	2	32	1	4	1	25	1.25	BIKE RIDER	M	0	0	0	0	0	0	0	0	0	0	0	1	0	NIL	1	0	NIL	0	NIL	NIL	0	0	2	1	1	0	0	0	1	0	0	0	0	0	0	0	0	0	0	0
UAMC, IJEMO-ELEJA	2	33	2	4	1	25	1.30	SURVE1OR	C	0	0	0	0	0	0	0	0	0	0	0	1	0	NIL	1	0	NIL	0	NIL	SWOLLEN STOMACH	0	0	3	1	1	1	0	1	1	0	0	0	0	0	0	0	0	0	0	0
UAMC, IJEMO-ELEJA	2	34	2	4	1	27	1.40	DRIVER	C	0	243	0	0	0	0	0	0	1	0	1	1	0	NIL	1	0	NIL	0	NIL	WORMS IN FAECES	0	0	2	0	0	0	0	1	1	1	0	0	0	0	0	0	0	0	0	0
UAMC, IJEMO-ELEJA	2	35	2	4	2	30	1.46	BIKE RIDER	C	0	0	0	0	0	0	0	0	0	0	0	1	0	NIL	1	0	NIL	0	NIL	STOMACHACHE	1	2	1	1	2	1	0	0	1	0	0	0	0	0	0	0	0	0	0	0
UAMC, IJEMO-ELEJA	2	36	2	4	1	22	1.22	DRIVER	C	0	9	0	0	0	0	0	0	1	0	1	0	0	NIL	1	0	NIL	0	NIL	EMACIATE	1	2	1	1	2	0	0	1	1	1	0	0	0	0	0	0	0	0	0	0
UAMC, IJEMO-ELEJA	2	37	1	4	2	23	1.45	MILITAR1	M	0	0	0	0	0	0	0	0	0	0	0	1	0	NIL	1	0	NIL	1	SCHOOL	RUMBLING STOMACH	1	2	1	1	2	1	1	0	1	0	0	0	0	0	0	0	0	0	0	0
UAMC, IJEMO-ELEJA	2	38	1	4	1	19	1.1	MILITAR1	M	0	127	0	0	0	0	0	0	1	0	1	1	0	NIL	1	0	NIL	0	NIL	NIL	1	2	3	1	1	1	0	0	1	1	0	0	0	0	0	0	0	0	0	0
UAMC, IJEMO-ELEJA	2	39	2	5	2	29	1.40	CARPENTER	M	0	0	0	0	0	0	0	0	0	0	0	1	0	NIL	1	0	NIL	0	NIL	BOD1 WEAKNESS	1	1	1	1	1	0	0	0	1	0	0	0	0	0	0	0	0	0	0	0
UAMC, IJEMO-ELEJA	2	40	1	5	2	40	1.55	CHEMIST	MUSLIM	0	0	0	0	0	0	0	0	0	0	0	1	0	NIL	1	1	DEWORMING	0	NIL	NIL	1	1	1	1	1	0	0	0	1	0	0	0	0	0	0	0	0	0	0	0
UAMC, IJEMO-ELEJA	2	41	1	5	2	30	1.40	VULGANIZER	CHRISTIAN	0	0	0	0	0	0	0	0	0	0	0	1	0	NIL	1	0	NIL	0	NIL	NIL	1	1	1	1	2	0	1	0	1	0	0	0	0	0	0	0	0	0	0	0
UAMC, IJEMO-ELEJA	2	42	2	5	2	29	1.42	BANKER	MUSLIM	0	0	0	0	0	0	0	0	0	0	0	1	0	NIL	1	0	NIL	0	NIL	NIL	1	1	1	1	2	0	0	0	1	0	0	0	0	0	0	0	0	0	0	0
UAMC, IJEMO-ELEJA	2	43	1	5	1	27	1.35	PAINTER	CHRISTIAN	0	0	0	0	0	0	0	0	0	0	0	1	0	NIL	1	0	NIL	0	NIL	NIL	1	1	2	1	1	0	0	0	1	0	0	0	0	0	0	0	0	0	0	0
UAMC, IJEMO-ELEJA	2	44	2	5	1	27	1.27	ENGINEER	MUSLIM	0	0	0	0	0	0	0	0	0	0	0	1	0	NIL	1	0	NIL	0	NIL	BOD1 WEAKNESS	1	1	5	1	1	0	0	0	1	0	0	0	0	0	0	0	0	0	0	0
UAMC, IJEMO-ELEJA	2	45	2	5	2	28	1.36	POLICE	CHRISTIAN	0	5	0	0	0	0	0	0	1	0	1	1	0	NIL	1	0	NIL	0	NIL	STOMACHACHE	1	1	1	1	1	1	1	1	1	1	0	0	0	0	0	0	0	0	0	0
UAMC, IJEMO-ELEJA	2	46	2	6	2	34	1.42	POLICE	C	0	0	0	0	0	0	0	0	0	0	0	1	0	NIL	1	0	NIL	0	NIL	NIL	1	2	1	1	1	1	0	0	0	0	0	0	0	0	0	0	0	0	0	0
UAMC, IJEMO-ELEJA	2	47	1	6	2	29	1.30	POLICE	C	0	0	0	0	0	0	0	0	0	0	0	1	0	NIL	1	0	NIL	0	NIL	NIL	1	2	2	1	1	0	0	0	0	0	0	0	0	0	0	0	0	0	0	0
UAMC, IJEMO-ELEJA	2	48	2	6	2	37	1.52	DRIVER	C	0	0	1	0	0	0	0	0	0	1	1	1	0	NIL	1	0	NIL	0	NIL	NIL	0	0	5	1	1	1	0	0	0	1	0	0	0	0	0	0	0	0	0	0
UAMC, IJEMO-ELEJA	2	49	2	6	2	35	1.55	BIKE RIDER	M	0	0	0	0	0	0	0	0	0	0	0	1	0	NIL	1	0	NIL	0	NIL	NIL	0	0	1	1	2	1	0	0	0	0	0	0	0	0	0	0	0	0	0	0
UAMC, IJEMO-ELEJA	2	50	1	6	2	32	1.42	CARPENTER	M	0	0	0	0	0	0	0	0	0	0	0	1	0	NIL	1	0	NIL	0	NIL	NIL	1	2	5	1	2	1	0	0	0	0	0	0	0	0	0	0	0	0	0	0
UAMC, IJEMO-ELEJA	2	51	2	6	1	30	1.4	DRIVER	C	0	12	0	0	0	0	0	0	1	0	1	1	0	NIL	1	0	NIL	0	NIL	NIL	0	0	5	1	2	1	0	0	0	1	0	0	0	0	0	0	0	0	0	0
UAMC, IJEMO-ELEJA	2	52	2	6	2	40	1.59	MILITAR1	C	0	0	0	0	0	0	0	0	0	0	0	1	0	NIL	0	0	NIL	0	NIL	EMACIATE	1	2	2	1	2	1	0	0	1	0	0	0	0	0	0	0	0	0	0	0
IMSA	2	1	1	1	1	22	1.20	DRIVER	MUSLIM	0	57	0	0	0	0	0	0	1	0	1	1	0	NIL	1	0	NIL	0	NIL	NIL	1	2	1	1	2	0	0	1	1	1	0	0	0	0	0	0	0	0	0	0
IMSA	2	2	1	1	1	25	1.2	CAR WASH	CHRISTIAN	0	6	0	0	0	0	0	0	1	0	1	1	0	NIL	1	0	NIL	0	NIL	NIL	1	2	1	1	2	0	0	1	1	1	0	0	0	0	0	0	0	0	0	0
IMSA	2	3	1	1	1	25	1.3	POLICE	MUSLIM	0	0	0	0	0	0	0	0	0	0	0	1	0	NIL	1	0	NIL	0	NIL	NIL	1	2	1	1	2	1	0	1	1	0	0	0	0	0	0	0	0	0	0	0
IMSA	2	4	2	1	1	18	1.14	DRIVER	MUSLIM	0	0	0	0	0	0	0	0	0	0	0	0	0	NIL	1	0	NIL	0	NIL	NIL	1	1	1	1	1	0	0	0	1	0	0	0	0	0	0	0	0	0	0	0
IMSA	2	5	2	1	1	16	1.13	PIURE WATHER	MUSLIM	0	7	0	0	0	0	0	0	1	0	1	0	0	NIL	1	0	NIL	0	NIL	NIL	0	0	1	1	2	0	0	0	0	1	0	0	0	0	0	0	0	0	0	0
IMSA	2	6	1	2	1	20	1.22	FARMER	CHRISTIAN	0	31	0	0	0	0	0	0	1	0	1	0	0	NIL	1	0	NIL	1	PARENTS	HEADACHE,COLOURED URINE,STOMACH ACHE	1	2	1	1	2	0	0	0	1	1	0	0	0	0	0	0	0	0	0	0
IMSA	2	7	1	2	1	27	1.44	POLICE	CHRISTIAN	0	23	0	0	0	0	0	0	1	0	1	1	1	NOT WASHING HANDS	1	0	NIL	0	NIL	NIL	1	2	2	1	1	1	1	1	0	1	0	0	0	1	0	0	0	0	0	0
IMSA	2	8	1	2	1	27	1.35	DRIVER	CHRISTIAN	0	2	0	0	0	0	0	0	1	0	1	1	1	NOT WASHING FRUITS	1	0	NIL	0	NIL	NIL	1	2	1	1	2	0	1	0	1	1	0	0	0	1	0	0	0	0	0	0
IMSA	2	9	1	2	1	21	1.21	SECURIT1	CHRISTIAN	0	0	0	0	0	0	0	0	0	0	0	1	0	NIL	1	0	NIL	1	BROTHER	NIL	1	2	1	1	2	1	0	0	1	0	0	0	0	0	0	0	0	0	0	0
IMSA	2	10	1	2	1	23	1.22	DRIVER	MUSLIM	0	0	0	0	0	0	0	0	0	0	0	1	0	NIL	1	0	NIL	0	NIL	NIL	1	2	3	0	2	1	0	0	1	0	0	0	0	0	0	0	0	0	0	0
IMSA	2	11	2	2	1	20	1.20	MECHANIC	MUSLIM	0	0	0	0	0	0	0	0	0	0	0	0	0	NIL	1	0	NIL	0	NIL	NIL	1	1	2	1	2	0	0	1	1	0	0	0	0	0	0	0	0	0	0	0
IMSA	2	12	2	2	1	21	1.20	POLICE	MUSLIM	0	0	0	0	0	0	0	0	0	0	0	0	0	NIL	1	0	NIL	0	NIL	EMACIATE	1	2	1	1	2	0	1	1	1	0	0	0	0	0	0	0	0	0	0	0
IMSA	2	13	2	2	1	20	1.2	BLOCK MAKING	MUSLIM	0	23	0	0	0	0	0	0	1	0	1	1	0	NIL	1	0	NIL	0	NIL	FEVER, HEADACHE,STOMACHACHE	1	2	2	1	2	0	0	0	1	1	0	0	0	0	0	0	0	0	0	0
IMSA	2	14	2	2	1	21	1.21	DRIVER	CHRISTIAN	0	0	0	0	0	0	0	0	0	0	0	1	1	NOT WASHING HANDS	1	0	NIL	0	NIL	NIL	1	2	2	1	2	1	1	1	0	0	0	0	0	1	0	0	0	0	0	0
IMSA	2	15	1	3	1	20	1.18	CIVIL SERVENT	CHRISTIAN	0	0	0	0	0	0	0	0	0	0	0	1	1	NOT WASHING OF HANDS	1	1	WASHING HANDS AND TEETH	0	NIL	NIL	0	0	1	1	2	0	0	0	1	0	0	0	0	1	0	0	0	0	0	0
IMSA	2	16	2	3	1	21	1.23	DRIVER	MUSLIM	0	0	0	0	0	0	0	0	0	0	0	1	0	NIL	1	0	NIL	0	NIL	NIL	1	1	1	1	2	0	0	0	1	0	0	0	0	0	0	0	0	0	0	0
IMSA	2	17	2	3	1	23	1.25	MECHANIC	MUSLIM	0	52	0	0	0	0	0	0	1	0	1	1	0	NIL	1	0	NIL	0	NIL	NIL	0	0	1	1	2	1	0	0	0	1	0	0	0	0	0	0	0	0	0	0
IMSA	2	18	2	3	1	26	1.26	TRADER	CHRISTIAN	0	0	0	0	0	0	0	0	0	0	0	1	0	NIL	1	0	NIL	0	NIL	NIL	0	0	2	1	2	1	0	1	1	0	0	0	0	0	0	0	0	0	0	0
IMSA	2	19	2	4	1	27	1.35	BLACK SMITH	CHRISTIAN	0	0	0	0	0	0	0	0	0	0	0	1	1	EATING DIRTy FOOD	1	1	NAIL CUTTING	0	NIL	NIL	1	2	2	1	2	0	0	0	1	0	1	0	0	0	0	0	0	0	0	0
IMSA	2	20	1	4	1	25	1.35	CLERIC	MUSLIM	0	0	0	0	0	0	0	0	0	0	0	1	0	NIL	1	0	NIL	0	NIL	NIL	1	2	1	1	2	0	0	1	0	0	0	0	0	0	0	0	0	0	0	0
IMSA	2	21	2	4	1	24	1.27	BIKE RIDER	CHRISTIAN	0	46	0	0	0	0	0	0	1	0	1	0	0	NIL	1	0	NIL	0	NIL	FATIGUE	1	2	1	1	2	0	1	0	1	1	0	0	0	0	0	0	0	0	0	0
IMSA	2	22	1	4	1	24	1.32	DRIVER	MUSLIM	0	0	0	0	0	0	0	0	0	0	0	1	0	NIL	1	1	WASHING FRUITS	0	NIL	NIL	1	2	1	1	2	0	0	0	1	0	0	0	0	0	0	0	0	0	0	0
IMSA	2	23	2	4	1	27	1.28	CIVIL SERVANT	CHRISTIAN	0	0	0	0	0	0	0	0	0	0	0	1	0	NIL	1	0	NIL	0	NIL	HEADACHE, STOMACHACHE, VOMITING	0	0	1	1	2	0	0	1	0	0	0	0	0	0	0	0	0	0	0	0
IMSA	2	24	1	4	1	32	1.37	MEDICAL PRACTISIONER	MUSLIM	0	5	0	0	0	0	0	0	1	0	1	1	0	NIL	1	0	WASHING FRUITS	0	NIL	NIL	1	2	1	1	1	0	0	0	1	1	0	0	0	0	0	0	0	0	0	0
IMSA	2	25	1	4	1	30	1.40	POLICE	CHRISTIAN	0	0	0	0	0	0	0	0	0	0	0	1	0	NIL	1	1	WASHING FRUITS	0	NIL	NIL	1	2	1	1	2	0	0	1	1	0	0	0	0	0	0	0	0	0	0	0
IMSA	2	26	2	4	1	29	1.38	CIVIL SERVANT	CHRISTIAN	0	5	0	0	0	0	0	0	1	0	1	1	0	NIL	1	0	NIL	0	NIL	NIL	1	2	1	1	2	1	0	0	1	1	0	0	0	0	0	0	0	0	0	0
IMSA	2	27	2	4	1	23	1.31	CAR WASH	CHRISTIAN	0	3	0	0	0	0	0	0	1	0	1	0	0	NIL	1	0	NIL	0	NIL	NIL	0	0	2	1	1	1	0	1	0	1	0	0	0	0	0	0	0	0	0	0
IMSA	2	28	2	4	1	28	1.35	TAILOR	CHRISTIAN	0	0	0	0	0	0	0	0	0	0	0	0	0	NIL	1	0	NIL	0	NIL	VOMITING, COLOURED URINE	1	1	3	1	2	0	0	0	1	0	0	0	0	0	0	0	0	0	0	0
IMSA	2	29	1	4	1	28	1.37	POLICE	CHRISTIAN	0	2	0	0	0	0	0	0	1	0	1	1	1	NOT WASHING FRUITS	1	1	WASHING OF LEGS	0	NIL	NIL	1	2	1	1	2	0	0	0	0	1	0	0	0	0	0	0	0	1	0	0
IMSA	2	30	1	5	1	27	1.4	CAPENTER	CHRISTIAN	0	12	0	0	0	0	0	0	1	0	1	0	0	NIL	1	0	NIL	0	NIL	STOOLING, VOMITING	1	2	1	1	2	1	0	1	1	1	0	0	0	0	0	0	0	0	0	0
IMSA	2	31	2	5	2	35	1.45	BLOCK MAKING	CHRISTIAN	0	0	0	0	0	0	0	0	0	0	0	0	0	NIL	1	0	NIL	0	NIL	NIL	1	2	1	1	2	0	0	0	0	0	0	0	0	0	0	0	0	0	0	0
IMSA	2	32	2	5	2	29	1.35	MECHANIC	MUSLIM	0	0	0	0	0	0	0	0	0	0	0	1	0	NIL	1	0	NIL	0	NIL	BLOOD IN STOOL	0	0	1	0	0	0	0	1	1	0	0	0	0	0	0	0	0	0	0	0
IMSA	2	33	1	5	1	30	1.46	REFRIGERATOR REPAIRE	MUSLIM	0	36	0	0	0	0	0	0	1	0	1	0	0	NIL	1	0	NIL	0	NIL	NIL	1	2	1	1	2	0	1	0	1	1	0	0	0	0	0	0	0	0	0	0
IMSA	2	34	2	5	1	25	1.28	DRIVER	CHRISTIAN	0	0	0	0	0	0	0	0	0	0	0	1	0	NIL	1	0	NIL	0	NIL	NIL	1	2	2	1	2	0	0	0	1	0	0	0	0	0	0	0	0	0	0	0
IMSA	2	35	1	5	2	36	1.45	ENGINEER	MUSLIM	3	0	0	0	0	0	0	1	0	0	1	1	0	NIL	1	0	NIL	0	NIL	NIL	1	2	1	1	2	0	0	0	1	1	0	0	0	0	0	0	0	0	0	0
IMSA	2	36	2	5	2	26	1.32	MECHANIC	CHRISTIAN	0	0	0	0	0	0	0	0	0	0	0	1	0	NIL	1	0	NIL	0	NIL	NIL	1	2	1	0	0	0	0	1	0	0	0	0	0	0	0	0	0	0	0	0
IMSA	2	37	1	5	2	29	1.32	CIVIL SERVANT	CHRISTIAN	0	0	0	0	0	0	0	0	0	0	0	1	0	NIL	1	0	NIL	0	NIL	NIL	0	0	1	1	2	1	0	1	1	0	0	0	0	0	0	0	0	0	0	0
IMSA	2	38	2	6	2	39	1.5	CIVIL SERVANT	CHRISTIAN	0	3	0	0	0	0	0	0	1	0	1	1	0	NIL	1	0	NIL	0	NIL	NIL	1	1	2	1	2	1	0	0	1	1	0	0	0	0	0	0	0	0	0	0
[truncated: 30 more columns]

## Sheet: FOLLOW-UP 2
school	package	Participant ID	sex	class	age	weight	height	parent's occupation	religion	HOOKWORM INTENSITY	ASCARIS INTENSITY	TRICHURIS INTENSITY	hookworm/trichuris	ascaris/trichuris	ascaris/hookworm	sth	hookworm only	ascaris only	trichuris only	seen worm before	know how worms are acquired	if yes, how	knows worms are bad	know how worms can be prevented	if yes, list	heard about STH	source of info	signs and symptoms	wash hand before eating	wash hands with	where do you defecate	wash hand after defecation	wash hands with	bite finger nails	fingernails cut and clean	walk bare footed	wash fruits before eating	infection status	eating contaminated food	playing with soil	walking barefoot	not washing hand before eating	open defeacation	bitting fingernails	not washing hand after defeacation	eating unwashed fruits & vegetables	dirty environment	picking food from ground	not covering food
E.A.C ITOKO	1	1	f	1	7	16	1.15	FORESTER	C	0	0	0	0	0	0	0	0	0	0	1	1	playing with soil, not washing hand after	1	1	nt playing with soil, washing hand	0	0	stomachache	1	1	2	1	2	0	0	0	1	0	0	1	0	1	0	0	0	0	0	0	0
E.A.C ITOKO	1	2	M	1	6	14	1.02	DRIVER	M	0	0	0	0	0	0	0	0	0	0	Y	y	nt wearing shoe, N W hand, b4 & after def, open def	y	y	wearing shoes, washing hands b4 eating and after def	y	school	fatigue	y	SW	Y	Y	SW	NO	NO	NO	y	0	0	0	1	1	1	0	1	0	0	0	0
E.A.C ITOKO	1	3	M	2	7	17	1.15	PURE WATER SELLER	M	0	0	0	0	0	0	0	0	0	0	NO	y	bitting nails, N W hands, not bathing, open def	Y	y	regular bathing, hand washing, using toilet	NO	NIL	NIL	y	SW	YY	Y	SW	NO	NO	no	y	0	0	0	0	1	1	1	1	0	0	0	0
E.A.C ITOKO	1	4	F	2	7	16	1.1	CARPENTER	C	0	0	0	0	0	0	0	0	0	0	NO	y	N W shoes, bitting nails	Y	y	using toilets	NO	NIL	fatigue	Y	SW	YY	Y	SW	n	NO	n	y	0	0	0	1	0	0	1	0	0	0	0	0
E.A.C ITOKO	1	5	F	2	6	14	1.07	DRIVER	M	0	0	0	0	0	0	0	0	0	0	NO	y	N W shoes, N W hands	Y	y	wearing shoes, washing hands.	NO	NIL	emaciate	Y	SW	YY	Y	SW	NO	NO	NO	Y	0	0	0	1	1	0	0	0	0	0	0	0
E.A.C ITOKO	1	6	F	2	6	14	1.07	DRIVER	M	0	0	0	0	0	0	0	0	0	0	NO	y	N W shoes, N W hands	Y	y	wearing shoes, washing hands.	NO	NIL	fatigue	Y	SW	Y	Y	SW	NO	Y	n	Y	0	0	0	1	1	0	0	0	0	0	0	0
E.A.C ITOKO	1	7	F	2	8	8	1.15	BRICKLAYER	M	0	0	0	0	0	0	0	0	0	0	NO	y	N W shoes, bitting nails, open def, nt bathing, N W hands	Y	y	wearing shoes, washing hands, nt bitting nails, using toilet	NO	NIL	emaciate, fatigue, poor performance	y	SW	Y	Y	SW	NO	NO	n	y	0	0	0	1	0	1	1	1	0	0	0	0
E.A.C ITOKO	1	8	M	3	9	24	1.3	TRADITIONALIST	T	0	0	0	0	0	0	0	0	0	0	NO	y	N W shoes,open def	Y	y	wearing shoes, using toilet	NO	NIL	emaciate	Y	SW	Y	Y	SW	N	N	n	Y	0	0	0	1	0	1	0	0	0	0	0	0
E.A.C ITOKO	1	9	F	3	12	30	1.38	CARPENTER	M	1	0	0	0	0	0	0	0	0	0	y	y	N W shoes, bitting nails, N W hands after def	Y	y	W hand after def, wearing shoes	y	game	emaciate, fatigue, dysentry, swollen stomach	y	SW	Y	Y	SW	NO	NO	n	Y	1	0	0	1	0	0	1	1	0	0	0	0
E.A.C ITOKO	1	10	M	3	9	19	1.15	CARPENTER	M	0	0	0	0	0	0	0	0	0	0	y	y	N W shoes, N W hands b4 eating, bitting nails	Y	y	wearing shoes, washing hands b4 eating	y	game	swollen stomach	y	SW	Y	Y	W	NO	NO	n	y	0	0	0	1	1	0	1	0	0	0	0	0
E.A.C ITOKO	1	11	M	3	9	27	1.4	BIKE RIDER	C	0	0	0	0	0	0	0	0	0	0	Y	NO	nil	y	NO	nil	no	NIL	NIL	Y	SW	Y	Y	SW	NO	NO	y	no	0	0	0	0	0	0	0	0	0	0	0	0
E.A.C ITOKO	1	12	M	3	12	22	1.35	PAINTER	M	0	0	0	0	0	0	0	0	0	0	Y	y	N W shoes, open def,	Y	y	using toilet, covering food, washing hands b4 eating & after def	y	game	emaciate, swollen stomach	NO	NIL	Y	Y	w	no	NO	n	y	0	0	0	1	0	1	0	0	0	0	0	0
E.A.C ITOKO	1	13	F	3	11	25	1.35	MEAT SELLER	M	0	0	0	0	0	0	0	0	0	0	y	y	N W shoes	Y	y	deworming, wearing shoes	y	home	emaciate, swollen stomach	y	SW	YY	Y	SW	NO	NO	n	y	0	0	0	1	0	0	0	0	0	0	0	0
E.A.C ITOKO	1	14	M	3	12	24	1.38	BRICKLAYER	M	0	0	0	0	0	0	0	0	0	0	Y	Y	open def, bitting nails, N W shoes	Y	Y	washing hands b4 eating & after def, using toilet, wearing shoes, nt bitting nails,	y	game	emaciate, swollen stomach	y	SW	YY	Y	SW	NO	NO	n	Y	0	0	0	1	0	1	1	0	0	0	0	0
E.A.C ITOKO	1	15	F	3	8	18	1.1	CARPENTER	M	0	0	0	0	0	0	0	0	0	0	NO	y	N W shoes,	Y	y	wearing shoes, washing hands always	NO	NIL	NIL	y	SW	Y	Y	SW	Y	Y	Y	y	0	0	0	1	0	0	0	0	0	0	0	0
E.A.C ITOKO	1	16	F	3	8	25	1.27	CARPENTER	M	0	0	0	0	0	0	0	0	0	0	y	NO	NIL	Y	NO	NIL	y	FATHER	NIL	Y	SW	Y	Y	SW	NO	NO	NO	Y	0	0	0	0	0	0	0	0	0	0	0	0
E.A.C ITOKO	1	17	F	4	14	33	1.55	DRIVER	M	0	0	0	0	0	0	0	0	0	0	y	y	playing wt soil, picking food from ground, open def	Y	y	nt playing wt soil, wearing shoes	y	game	blood loss	y	SW	Y	Y	SW	NO	NO	n	Y	0	0	1	0	0	1	0	0	0	0	1	0
E.A.C ITOKO	1	18	M	4	10	20	1.22	DRIVER	M	0	0	0	0	0	0	0	0	0	0	y	y	playing wt soil, bitting nails	Y	y	wearing shoe, washing fruits	NO	NIL	blood loss, emaciate	y	SW	Y	Y	SW	NO	NO	n	y	0	0	1	0	0	0	1	0	0	0	0	0
E.A.C ITOKO	1	19	F	4	9	20	1.3	DRIVER	C	0	0	0	0	0	0	0	0	0	0	y	NO	playing wt soil	Y	y	washing hands b4 eating, wearing shoe, washing fruits	NO	NIL	emaciate, blood loss	Y	SW	Y	Y	SW	NO	NO	NO	y	0	0	1	0	0	0	0	0	0	0	0	0
E.A.C ITOKO	1	20	F	4	9	20	1.2	DRIVER	C	0	0	0	0	0	0	0	0	0	0	y	y	open def, nt wearing shoes, playing wt soil	Y	y	washing hands b4 eating, wearing shoe, washing fruits	NO	NIL	NIL	Y	W	YY	Y	SW	NO	NO	n	y	0	0	1	1	0	1	0	0	0	0	0	0
E.A.C ITOKO	1	21	F	4	10	25	1.3	CARPENTER	M	0	0	0	0	0	0	0	0	0	0	y	y	N W shoes	Y	y	wearing shoes, washing fruits, washing hands always	NO	NIL	emaciate	Y	SW	Y	Y	SW	NO	Y	n	y	0	0	0	1	0	0	0	0	0	0	0	0
E.A.C ITOKO	1	22	F	4	10	28	1.35	RICE SELLER	C	0	0	0	0	0	0	0	0	0	0	Y	y	N W shoe, open def, playing wt soil, nt washing fruits	Y	y	wearing shoes, washing fruits, nt playing wt soil	y	game	blood loss, fatigue	y	SW	Y	Y	SW	Y	y	n	y	0	0	1	1	0	1	0	0	1	0	0	0
E.A.C ITOKO	1	23	M	4	11	29	1.35	DRIVER	M	0	0	0	0	0	0	0	0	0	0	1	1	open def, nt wearing shoe, nt washing fruits, N W hand, b4 & after def, playing wt soil	1	1	wearing shoes, bath regularly, washing fruits, cut nails, use toilet	1	game	blood loss, fatigue, stomachache	1	2	2	1	2	0	0	0	1	0	0	1	1	1	1	0	1	1	0	0	0
E.A.C ITOKO	1	24	F	4	10	23	1.3	DRIVER	C	0	0	0	0	0	0	0	0	0	0	1	1	nt washing hand b4, playing wt soil. Walking barefoot	1	1	wearing shoe, nt playing wt soil, washing hand b4	0	NIL	NIL	1	2	1	1	2	0	1	0	1	0	0	1	1	0	0	0	1	0	0	0	0
E.A.C ITOKO	1	25	M	4	11	28	1.32	PALMWINE SELLER	M	0	0	0	0	0	0	0	0	0	0	0	1	nt washing fruits, open def, nt covering food, nt washing hands	1	1	wash fruits, cover food	0	NIL	d1sentr1	1	2	2	1	2	1	0	0	1	0	0	0	0	1	1	0	1	1	0	0	1
E.A.C ITOKO	1	26	M	5	13	25	1.38	CHARCOAL SELLER	C	0	0	0	0	0	0	0	0	0	0	0	1	playing wt soil, barefoot, open def	1	1	waering shoes, washing hand, bathing	0	NIL	blood loss, stunted growth	1	2	2	1	2	0	1	0	1	0	0	1	1	0	1	0	0	0	0	0	0
E.A.C ITOKO	1	27	M	5	9	30	1.35	CARPENTER	M	0	0	0	0	0	0	0	0	0	0	1	1	barefoot, playing wt soil, nt washing hand, open def	1	1	wearing shoes, covring food, deworming, nt playing wt soil, cut nails, use toilet, wash hands, wash fruits	1	game	blood loss	1	2	2	1	2	1	0	0	1	0	0	1	1	0	1	0	1	0	0	0	0
E.A.C ITOKO	1	28	F	5	9	37	1.49	DRIVER	M	0	0	0	0	0	0	0	0	0	0	1	1	playing wt soil, nt washing fruits, open def, nt covering food	1	1	cutting nails, bath regularly	1	game	POOR PERFORMANCE,STUNTED GROWTH	1	2	1	1	2	0	1	0	1	0	0	1	0	0	1	0	0	1	0	0	1
E.A.C ITOKO	1	29	F	5	9	20	1.3	KEROSINE SELLER	C	0	0	0	0	0	0	0	0	0	0	1	1	nt washing hand, playing wt soil, open def, nt washing fruits, nt covering food,	1	1	deworming	1	game	d1sentr1, fatigue	1	2	2	1	2	0	1	0	1	0	0	1	0	1	1	0	0	1	0	0	1
E.A.C ITOKO	1	30	F	5	10	20	1.35	CS	C	0	22	0	0	0	0	0	0	1	0	1	1	nt wearing shoes, playing wt soil	1	1	wash hand, use toilets, covering food, wash fruits, deworming, wear shoe, nt playing wt soil	0	NIL	EMACIATE, fatigue	1	2	1	1	2	0	0	0	1	1	0	1	1	0	0	0	0	0	0	0	0
E.A.C ITOKO	1	31	F	5	12	25	1.3	BRICKLAYER	M	0	87	0	0	0	0	0	0	1	0	0	1	barefoot, nt bahing, bitting nails, nt washing fruits, open def, nt washing hands	1	1	cutting nails, bath regularly, wash fruits	1	game	blood loss	1	2	2	1	2	0	0	0	1	1	0	0	1	1	1	1	1	1	0	0	0
E.A.C ITOKO	1	32	M	5	15	27	1.35	TRADER	C	0	0	0	0	0	0	0	0	0	0	1	1	nt covering food, nt washing hand, playing wt soil, open def, nt covering food,picking food from ground	1	1	use toilet, wash hand, nt playing wt soil, wear shoes, cover food, deworm	1	game	stunted growth	1	2	1	1	2	0	1	0	1	0	0	1	0	1	1	0	1	0	0	1	1
E.A.C ITOKO	1	33	F	5	9	25	1.32	PASTOR	C	0	0	0	0	0	0	0	0	0	0	1	1	barefoot, nt covering food, picking food from ground, nt washing hand, open def, playing wt soil, nt washing fruits	1	1	use toilet, wash hand, nt playing wt soil, wear shoes, cover food, deworm	0	NIL	stunted growth	1	2	1	1	2	0	0	0	1	0	0	0	1	1	1	0	1	1	0	1	1
E.A.C ITOKO	1	34	M	5	9	25	1.28	ELECTRICIAN	C	0	0	0	0	0	0	0	0	0	0	1	1	nt wearing shoe, bitting nails	1	1	cut nails, wear shoes	1	game	stunted growth	1	2	2	1	2	0	1	0	1	0	0	0	1	0	0	1	0	0	0	0	0
E.A.C ITOKO	1	35	F	5	11	21	1.25	DRIVER	C	0	61	1	0	1	0	0	0	0	0	1	1	picking food from ground, open def	1	1	deworming, nt picking food from ground	0	NIL	STOMACH PAIN	1	2	1	1	2	0	0	0	1	1	0	0	0	0	1	0	0	0	0	1	0
E.A.C ITOKO	1	36	M	5	11	25	1.4	TRADER	C	0	0	0	0	0	0	0	0	0	0	1	1	opendef, nt washing hand, barefoot	1	1	dworming, using toilet, bathing	0	NIL	emaciate, blood loss	1	2	1	1	2	0	0	0	1	0	0	0	1	0	1	0	1	0	0	0	0
ST JOHN SCHOOL 1KUTO	1	1	M	1	6	19	1.1	TRADER	CHRISTIAN	0	0	0	0	0	0	0	0	0	0	1	1	playing wt soil, nt wearing shoes	1	1	wear shoes, wash hand	1	game	blood loss	1	SW	YY	Y	SW	NO	NO	NO	y	0	0	1	1	0	0	0	0	0	0	0	0
ST JOHN SCHOOL 1KUTO	1	2	M	1	5	21	1.2	DRIVER	CHRISTIAN	0	0	0	0	0	0	0	0	0	0	1	1	playing wt soil, eating contaminated school, open def	1	1	wearing shoes	1	game	fatigue, poor performance	1	SW	Y	Y	SW	Y	NO	NO	y	0	1	1	0	0	1	0	0	0	0	0	0
ST JOHN SCHOOL 1KUTO	1	3	F	1	5	20	1.15	TRADER	CHRISTIAN	0	0	0	0	0	0	0	0	0	0	1	1	nt washing hand, nt playing with soil	1	1	wash hand after, not playing with soil, wash hand b4 eating	1	game	fatigue, blood loss	1	SW	YY	Y	SW	NO	NO	NO	y	0	0	1	0	1	0	0	1	0	0	0	0
ST JOHN SCHOOL 1KUTO	1	4	F	1	8	18	1.15	RADIONIC	MUSLIM	0	0	0	0	0	0	0	0	0	0	1	1	nt washing hand b4 eating eating, playing with soil	1	1	washing hand b4 eating, nt playing with soil	1	game	fatigue, sickness	1	SW	Y	Y	SW	NO	NO	NO	y	0	0	1	0	1	0	0	0	0	0	0	0
ST JOHN SCHOOL 1KUTO	1	5	M	1	5	21	1.17	BIKE RIDER	CHRISTIAN	0	0	0	0	0	0	0	0	0	0	1	1	nt deworming, nt wearing shoes	1	1	wearing shoes, deworming, using wc, washing fruits	1	game	fatigue	1	SW	Y	Y	SW	Y	NO	NO	y	0	0	0	1	0	0	0	0	0	0	0	0
ST JOHN SCHOOL 1KUTO	1	6	M	1	6	19	1.12	MECHANIC	CHRISTIAN	0	0	0	0	0	0	0	0	0	0	1	1	nt wearing shoe, open def	1	1	nt bitting nails, washing hands b4 eating	1	game	fatigue	1	SW	Y	Y	SW	NO	NO	NO	y	0	0	0	1	0	1	0	0	0	0	0	0
ST JOHN SCHOOL 1KUTO	1	7	M	2	7	19	1.12	ARTISAN	MUSLIM	0	0	0	0	0	0	0	0	0	0	1	1	barefoot, open def, playing with soil	1	1	wear shoe, not playing with soil	1	game	0	1	SW	YY	Y	SW	Y	NO	NO	y	0	0	1	1	0	1	0	0	0	0	0	0
ST JOHN SCHOOL 1KUTO	1	8	M	2	9	24	1.22	DRIVER	MUSLIM	0	0	0	0	0	0	0	0	0	0	1	1	barefoot, playing with soil, bitting nails	1	1	wear shoe, not playing with soil	1	game	0	1	SW	Y	Y	SW	NO	NO	NO	y	0	0	1	1	0	0	1	0	0	0	0	0
ST JOHN SCHOOL 1KUTO	1	9	F	2	7	21	1.2	POLICE	CHRISTIAN	0	0	0	0	0	0	0	0	0	0	1	1	pick food from ground	1	1	wash hand	1	game	0	1	SW	YY	Y	SW	NO	NO	NO	y	0	0	0	0	0	0	0	0	0	0	1	0
ST JOHN SCHOOL 1KUTO	1	10	F	2	7	21	1.1	ARTISAN	MUSLIM	0	0	0	0	0	0	0	0	0	0	1	1	barefoot, pick food from ground, open def	1	1	wear shoe, wash hand before eating	1	game	stunted growth, fatigue	1	SW	YY	Y	SW	Y	NO	NO	y	0	0	0	1	0	1	0	0	0	0	1	0
ST JOHN SCHOOL 1KUTO	1	11	M	2	6	20	1.15	ARTISAN	CHRISTIAN	0	7	0	0	0	0	0	0	1	0	1	1	playing with soil, barefoot	1	1	not playing with soil, wear shoe	1	game	abdominal pain	1	SW	YY	Y	SW	NO	NO	NO	Y	1	0	1	1	0	0	0	0	0	0	0	0
ST JOHN SCHOOL 1KUTO	1	12	F	2	6	18	1.12	CARWASHER	CHRISTIAN	0	0	0	0	0	0	0	0	0	0	1	1	playing with soil, not washing hand after	1	1	wear shoe, not playing with soil wash hand before	1	game	sickness	1	SW	YY	Y	SW	NO	NO	NO	y	0	0	1	0	0	0	0	1	0	0	0	0
ST JOHN SCHOOL 1KUTO	1	13	F	2	7	20	1.2	ARTISAN	MUSLIM	0	0	0	0	0	0	0	0	0	0	1	1	barefoot, playing with soil, open def, not washing hand after def, bitting nails, not washing hand before	1	1	not playing with soil, wash hand always	1	game	blood loss	1	SW	Y	Y	SW	NO	NO	NO	Y	0	0	1	1	1	1	1	1	0	0	0	0
ST JOHN SCHOOL 1KUTO	1	14	F	2	9	24	1.25	POLICE	CHRISTIAN	0	0	0	0	0	0	0	0	0	0	1	1	playing with soil, barefoot, open def, not washing hand after def	1	1	not playing with soil, wear shoes, wash hand	1	game	0	1	SW	YY	Y	SW	NO	Y	NO	y	0	0	1	1	0	1	0	1	0	0	0	0
ST JOHN SCHOOL 1KUTO	1	15	F	3	7	16	1.1	WELDER	MUSLIM	0	0	0	0	0	0	0	0	0	0	1	1	barefoot, playing with soil, nt washing hand b4, open def	1	1	not playing with soil, wash hand b4, use toilet	1	game	blood loss	1	SW	BUSH	Y	SW	NO	NO	NO	Y	0	0	1	1	1	1	0	0	0	0	0	0
ST JOHN SCHOOL 1KUTO	1	16	M	3	8	23	1.2	PAINTER	MUSLIM	0	0	0	0	0	0	0	0	0	0	1	1	playing with soil, not washing hand b4	1	1	wash hand, not playing with soil	1	game	emaciate, blood loss	1	SW	YY	Y	SW	NO	NO	NO	y	0	0	1	0	1	0	0	0	0	0	0	0
ST JOHN SCHOOL 1KUTO	1	17	M	3	8	19	1.18	MECHANIC	MUSLIM	0	0	0	0	0	0	0	0	0	0	1	1	not washing hand, bare foot	1	1	wear shoe, wash hand	1	game	0	1	SW	YY	Y	SW	Y	NO	NO	Y	0	0	0	1	1	0	0	1	0	0	0	0
ST JOHN SCHOOL 1KUTO	1	18	F	3	8	24	1.35	CARPENTER	CHRISTIAN	0	0	0	0	0	0	0	0	0	0	1	1	playing with soil, bare foot,pick food from ground, not washing hand always	1	1	wash hand always, not playing with soil	1	game	blood loss, stunted growth	1	W	YY	Y	SW	Y	NO	NO	NO	0	0	1	1	1	0	0	1	0	0	1	0
ST JOHN SCHOOL 1KUTO	1	19	F	3	9	29	1.25	FACTORY WORKER	CHRISTIAN	0	0	0	0	0	0	0	0	0	0	1	1	not washing hand, open def	1	1	wear shoe, wash fruits	1	game	0	1	SW	YY	Y	SW	Y	NO	NO	Y	0	0	0	0	1	1	0	1	0	0	0	0
ST JOHN SCHOOL 1KUTO	1	20	M	4	10	29	1.33	SECURITY	CHRISTIAN	0	0	0	0	0	0	0	0	0	0	1	1	playing with soil, open def, barefoot	1	1	wear shoe	1	game	dysentry, vomiting, stomachache	1	SW	YY	Y	SW	NO	NO	NO	NO	0	0	1	1	0	1	0	0	0	0	0	0
ST JOHN SCHOOL 1KUTO	1	21	M	4	13	33	1.24	DEALER	MUSLIM	0	0	0	0	0	0	0	0	0	0	1	1	playing wt soil, eating contaminated school, open def	1	1	clean envt, nt playing wt soil	1	game	fatigue	1	SW	YY	Y	SW	NO	NO	NO	y	0	1	1	0	0	1	0	0	0	0	0	0
ST JOHN SCHOOL 1KUTO	1	22	F	4	9	32	1.33	TRADER	CHRISTIAN	0	0	0	0	0	0	0	0	0	0	1	1	playing with soil, barefoot, nt washing fruits, dirty environment	1	1	nt biting nails, wash fruits, wear shoe, neat, wash hand always	1	game	poor performance, stomachache	1	SW	Y	Y	SW	Y	Y	NO	Y	0	0	0	1	0	1	0	0	1	1	0	0
ST JOHN SCHOOL 1KUTO	1	23	F	4	9	30	1.34	ARTISAN	CHRISTIAN	0	0	0	0	0	0	0	0	0	0	1	1	playing with soil, open def, nt washing fruit	1	1	not playing with soil, not eating spoilt food, use toilet, not picking food from ground, wear shoe	1	game	sickness, stomachache, fatigue	1	SW	Y	Y	SW	NO	NO	NO	Y	0	0	1	0	0	1	0	0	1	0	0	0
ST JOHN SCHOOL 1KUTO	1	24	M	5	12	30	1.47	TRADER	CHRISTIAN	0	0	0	0	0	0	0	0	0	0	1	1	barefoot, not washing hand after defeacation	1	1	wearing shoe, wash fruits, wash hand after defecation	1	game	vomiting, emaciate	1	SW	Y	Y	SW	NO	Y	NO	Y	0	0	0	1	0	0	0	1	0	0	0	0
ST JOHN SCHOOL 1KUTO	1	25	M	5	11	30	1.45	TRADER	CHRISTIAN	0	0	0	0	0	0	0	0	0	0	1	1	barefoot, playing with soil, not washing hand after defeacation, open def	1	1	wash hand, wear shoe	1	game	vomiting, emaciate	1	SW	YY	Y	SW	NO	NO	NO	Y	0	0	1	1	0	1	0	1	0	0	0	0
ST JOHN SCHOOL 1KUTO	1	26	M	5	16	40	1.4	TRADITIONALIST	TRADITIONALIST	0	12	0	0	0	0	0	0	1	0	1	1	not washing hand after, dirty environment, not bathing, not washing hand before, not washing fruits	1	1	clean environment, cut nails, not biting nails, wash hands always	1	game	stomach pain, loss of appetite	1	SW	YY	Y	SW	Y	Y	NO	y	1	0	0	0	1	1	0	1	1	1	0	0
ST JOHN SCHOOL 1KUTO	1	27	F	5	9	27	1.4	BANKER	CHRISTIAN	0	0	0	0	0	0	0	0	0	0	1	1	barefoot, open def, not washing hand after, not washing fruits, playing with soil	1	1	wash fruits, wash hand after, wear shoe	1	game	rectal prolapse	1	SW	YY	Y	SW	NO	NO	NO	y	0	0	1	1	0	1	0	1	1	0	0	0
ST JOHN SCHOOL 1KUTO	1	28	F	5	9	33	1	DRIVER	MUSLIM	0	0	0	0	0	0	0	0	0	0	1	1	not washing hand before eating,barefoot, open def, not washing fruits	1	1	wear shoe, wash hand always, clean environment, bath regularly	1	game	loss of appetite	1	SW	YY	Y	SW	NO	NO	NO	Y	0	0	0	1	1	1	0	0	1	0	0	0
ST JOHN SCHOOL 1KUTO	1	29	F	5	10	28	1.45	DRIVER	CHRISTIAN	0	0	0	0	0	0	0	0	0	0	1	1	not washing hand after def, barefoot	1	1	wash hand before eating, wash hand after def	1	game	vomiting	1	SW	YY	Y	SW	NO	Y	NO	Y	0	0	0	1	0	0	0	1	0	0	0	0
BAPTIST BODE-IJAIYE	1	1	F	1	7	20	1.10	BRICKLAYER	C	0	0	0	0	0	0	0	0	0	0	y	y	not washing hands	y	y	WASHING OF HANDS	NO	NIL	sickness	y	sw	y	y	sw	NO	y	NO	y	0	0	0	0	1	0	0	1	0	0	0	0
BAPTIST BODE-IJAIYE	1	2	M	1	8	25	1.22	DRIVER	C	0	0	0	0	0	0	0	0	0	0	NO	y	WALK BAREFOOT	y	y	wearing shoe	NO	NIL	stomachache	Y	sw	Y	Y	sw	NO	NO	NO	Y	0	0	0	1	0	0	0	0	0	0	0	0
BAPTIST BODE-IJAIYE	1	3	F	1	7	18	1.10	TRADITIONALIST	C	0	0	0	0	0	0	0	0	0	0	y	y	not washing hands	y	y	WASHING OF HANDS	NO	NIL	stomachache	Y	sw	Y	y	sw	no	NO	NO	Y	0	0	0	0	1	0	0	1	0	0	0	0
BAPTIST BODE-IJAIYE	1	4	M	3	8	28	1.32	MECHANIC	C	0	0	0	0	0	0	0	0	0	0	y	y	playing wt soil,barefoot, open defecation, nt washing fruits	Y	y	Not playing wt soil, wearing shoe, using toilets, and washing fruits	NO	NIL	blood loss	Y	SW	YY	Y	SW	NO	Y	NO	Y	0	0	1	1	0	1	0	0	1	0	0	0
BAPTIST BODE-IJAIYE	1	5	F	3	8	28	1.33	MOPOL	C	0	0	0	0	0	0	0	0	0	0	NO	Y	playing wt soil,barefoot, open defecation, nt washing fruits, nt washing hands	Y	Y	Not playing wt soil, wearing shoe, using toilets, and washing fruits, washing hands	Y	GAME	stomachache, rectal prolapse	Y	SW	YY	Y	SW	NO	Y	NO	Y	0	0	1	1	1	1	0	1	1	0	0	0
BAPTIST BODE-IJAIYE	1	6	F	3	9	26	1.30	MECHANIC	C	0	0	0	0	0	0	0	0	0	0	Y	Y	playing wt soil	Y	Y	Not playing wt soil	Y	GAME	sickness, stooling	Y	SW	Y	Y	SW	NO	Y	NO	Y	0	0	1	0	0	0	0	0	0	0	0	0
BAPTIST BODE-IJAIYE	1	7	F	4	10	35	1.45	DRIVER	C	0	0	2	0	0	0	0	0	0	1	y	y	playing wt soil	Y	y	not playing wt soil	y	GAME	stomachache	y	sw	Y	Y	SW	NO	NO	NO	Y	1	0	1	0	0	0	0	0	0	0	0	0
BAPTIST BODE-IJAIYE	1	8	M	4	10	28	1.30	CS	C	0	0	0	0	0	0	0	0	0	0	Y	Y	nt covering food, bittiing nails, open def	Y	y	cut nails, use wc	y	GAME	rectal prolapse	Y	SW	YY	Y	SW	Y	NO	NO	y	0	0	0	0	0	1	1	0	0	0	0	1
BAPTIST BODE-IJAIYE	1	9	F	4	10	28	1.30	CS	C	0	0	0	0	0	0	0	0	0	0	Y	y	playing wt soil, barefoot	Y	y	wearing shoe, wash fruits	NO	NIL	stomach pain	Y	SW	YY	Y	SW	Y	NO	NO	y	0	0	1	1	0	0	0	0	0	0	0	0
BAPTIST BODE-IJAIYE	1	10	F	4	13	30	1.35	PLANK SELLER	C	0	0	0	0	0	0	0	0	0	0	Y	y	nt washing hand, playing wt soil	Y	y	wearing shoe, use toilet, wash hand	y	GAME	stomach pain	Y	SW	RIVER	Y	SW	Y	NO	NO	Y	0	0	0	1	1	0	0	0	0	0	0	0
BAPTIST BODE-IJAIYE	1	11	F	4	11	25	1.30	SURVEYOR	M	0	0	0	0	0	0	0	0	0	0	y	y	nt washing hand, barefoot	Y	y	wear shoe, wash hand	NO	NIL	stunted growth	Y	SW	YY	Y	SW	NO	NO	NO	Y	0	0	0	1	1	0	0	1	0	0	0	0
BAPTIST BODE-IJAIYE	1	12	F	4	10	25	1.30	BRICKLAYER	M	0	0	0	0	0	0	0	0	0	0	y	y	playing wt soil	Y	y	nt playing wt soil, deworming	y	GAME	stunted growth	Y	SW	BUSH	Y	SW	Y	NO	NO	y	0	0	1	0	0	0	0	0	0	0	0	0
BAPTIST BODE-IJAIYE	1	13	M	4	13	40	1.44	VULCANIZER	M	0	0	0	0	0	0	0	0	0	0	y	y	nt washing hand, barefoot	Y	y	WASHING OF HANDS, cutting nails,	NO	NIL	blood loss	Y	SW	YY	NO	NIL	NO	NO	NO	Y	0	0	0	1	1	0	0	0	0	0	0	0
BAPTIST BODE-IJAIYE	1	14	M	4	10	25	1.30	BRICKLAYER	M	0	0	0	0	0	0	0	0	0	0	Y	y	nt wearing shoes, playing wt soil	Y	y	washing fruits, wearing shoes, deworming	y	GAME	poor performance	Y	SW	YY	Y	SW	NO	NO	NO	Y	0	0	1	1	0	0	0	0	0	0	0	0
BAPTIST BODE-IJAIYE	1	15	M	4	12	28	1.35	TAILOR	C	0	0	0	0	0	0	0	0	0	0	Y	y	bitting nails	Y	y	Not playing wt soil	y	GAME	poor performance	Y	SW	YY	Y	SW	NO	NO	NO	y	0	0	0	0	0	0	1	0	0	0	0	0
BAPTIST BODE-IJAIYE	1	16	M	4	10	25	1.28	MUSICIAN	M	0	0	0	0	0	0	0	0	0	0	Y	y	barefoot, nt washing hand	Y	y	not playing wt soil	y	GAME	rectal prolapse	Y	SW	Y	Y	SW	NO	NO	NO	Y	0	0	0	1	1	0	0	0	0	0	0	0
BAPTIST BODE-IJAIYE	1	17	M	4	9	26	1.35	TRADER	C	0	0	0	0	0	0	0	0	0	0	NO	y	open def, nt washing hand, picking food from ground	Y	y	cut nails, use wc	NO	NIL	NIL	Y	SW	YY	y	SW	NO	NO	NO	y	0	0	0	0	1	1	0	0	0	0	1	0
BAPTIST BODE-IJAIYE	1	18	M	4	14	48	1.58	ENGINEER	C	0	0	0	0	0	0	0	0	0	0	NO	y	barefoot, nt washing fruits, open def	Y	Y	wearing shoe, wash fruits	NO	NIL	FATIGUE	Y	SW	YY	Y	SW	NO	NO	NO	Y	0	0	0	1	0	1	0	0	1	0	0	0
BAPTIST BODE-IJAIYE	1	19	F	4	10	30	1.35	DRIVER	C	0	0	0	0	0	0	0	0	0	0	y	y	open def, nt washing fruits	Y	y	use toilet, covering food, nt picking food from ground	y	GAME	blood loss	Y	sw	Y	y	sw	Y	NO	NO	Y	0	0	0	0	0	1	0	1	0	0	0	0
BAPTIST BODE-IJAIYE	1	20	F	4	10	41	1.35	CARPENTER	C	0	0	0	0	0	0	0	0	0	0	y	y	open def, nt washing hand, picking food from ground	Y	y	use toilet, wear shoe, wash hand	y	GAME	poor performance	Y	SW	YY	Y	SW	NO	NO	NO	Y	0	0	0	0	0	1	0	1	0	0	1	0
BAPTIST BODE-IJAIYE	1	21	M	4	13	38	1.50	MEAT SELLER	C	0	0	0	0	0	0	0	0	0	0	Y	y	barefoot, nt washing fruits, open def	Y	y	use wc, wash hand, wear shoe	NO	NIL	poor performance	Y	SW	YY	Y	SW	NO	NO	NO	y	0	0	0	1	0	1	0	0	1	0	0	0
BAPTIST BODE-IJAIYE	1	22	F	4	11	31	1.36	DRUMMER	C	0	0	0	0	0	0	0	0	0	0	NO	y	open def, nt washing fruits	Y	y	wash fruit, use toilet	NO	NIL	blood loss	Y	SW	YY	Y	SW	NO	NO	NO	Y	0	0	0	0	0	1	0	0	1	0	0	0
BAPTIST BODE-IJAIYE	1	23	M	4	12	38	1.38	CS	C	0	0	0	0	0	0	0	0	0	0	Y	y	picking food from ground, nt washing fruits, open def	y	Y	WASHING OF HANDS, cutting nails,	y	GAME	fatigue, stunted growth	Y	SW	YY	Y	SW	NO	NO	NO	Y	0	0	0	0	0	1	0	0	1	0	1	0
BAPTIST BODE-IJAIYE	1	24	M	4	11	22	1.27	WELDER	C	0	0	0	0	0	0	0	0	0	0	Y	y	open def, ntwashing hand, nt washing fruit	Y	y	use toilet, wash hand	y	GAME	stomachache	Y	SW	YY	Y	SW	NO	y	NO	Y	0	0	0	0	1	1	0	0	1	0	0	0
BAPTIST BODE-IJAIYE	1	25	F	4	10	26	1.32	TAILOR	C	0	0	0	0	0	0	0	0	0	0	y	y	nt covering food, bittiing nails, open def	Y	y	cut nails, use wc	y	GAME	stomachache	Y	W	YY	Y	SW	Y	NO	NO	Y	0	0	0	0	0	0	1	0	0	0	0	1
BAPTIST BODE-IJAIYE	1	26	M	5	11	32	1.45	DRIVER	M	0	0	0	0	0	0	0	0	0	0	Y	Y	PLAYING WITH SOIL	Y	Y	NOT PLAYING WITH SOIL	y	GAME	stunted growth	Y	SW	YY	y	sw	NO	Y	NO	Y	0	0	1	0	0	0	0	0	0	0	0	0
BAPTIST BODE-IJAIYE	1	27	F	5	10	33	1.40	MOTOR SELLER	C	0	0	0	0	0	0	0	0	0	0	y	y	playing wt soil, open def	Y	y	use toilet, wash hand, nt playing wt soil	y	GAME	blood loss	Y	SW	YY	Y	SW	NO	Y	NO	Y	0	0	1	0	0	1	0	0	0	0	0	0
BAPTIST BODE-IJAIYE	1	28	M	5	12	27	1.35	CARPENTER	M	0	0	0	0	0	0	0	0	0	0	NO	y	nt washing hand after def,	Y	y	Not playing wt soil, wearing shoe, using toilets, and washing fruits, washing hands	NO	NIL	dysentry	y	sw	Y	Y	SW	NO	NO	NO	Y	0	0	0	0	0	0	0	1	0	0	0	0
BAPTIST BODE-IJAIYE	1	29	F	5	11	30	1.45	COW SELLER	M	0	0	0	0	0	0	0	0	0	0	NO	y	nt washing hand after def,	Y	y	wearing shoes, wash hand	NO	NIL	dysentry, blood loss	Y	W	YY	Y	SW	NO	Y	NO	Y	0	0	0	0	0	0	0	1	0	0	0	0
BAPTIST BODE-IJAIYE	1	30	F	5	13	50	1.57	PAINT SELLER	C	0	0	0	0	0	0	0	0	0	0	NO	y	bitting nails	Y	y	DEWORMING	NO	NIL	fatigue	Y	SW	Y	Y	SW	NO	Y	NO	Y	0	0	0	0	0	0	1	0	0	0	0	0
BAPTIST BODE-IJAIYE	1	31	M	5	12	31	1.40	PLANK SELLER	M	0	0	0	0	0	0	0	0	0	0	y	y	barefoot, nt washing hand	Y	y	wear shoe, wash hand	y	GAME	stunted growth, blood loss	Y	SW	YY	Y	SW	NO	NO	NO	Y	0	0	0	1	1	0	0	1	0	0	0	0
BAPTIST BODE-IJAIYE	1	32	M	5	12	28	1.40	BRICKLAYER	C	0	0	0	0	0	0	0	0	0	0	y	Y	open def, nt washing hand, picking food from ground	Y	Y	use toilet, wear shoe, wash hand	y	GAME	stunted growth	Y	SW	YY	Y	SW	NO	NO	NO	y	0	0	0	0	1	1	0	0	0	0	1	0
BAPTIST BODE-IJAIYE	1	33	F	5	11	36	1.48	FILM SELLER	C	0	0	0	0	0	0	0	0	0	0	NO	y	barefoot, nt washing fruits, open def	Y	y	use wc, wash hand, wear shoe	NO	NIL	blood loss	Y	SW	Y	Y	sw	NO	NO	NO	Y	0	0	0	1	0	1	0	0	1	0	0	0
BAPTIST BODE-IJAIYE	1	34	M	5	13	35	1.45	POLICE	C	0	0	0	0	0	0	0	0	0	0	y	y	open def, ntwashing hand, nt washing fruit	Y	y	wearing shoes, wash hand	NO	NIL	stomach pain	Y	SW	YY	Y	SW	Y	NO	NO	y	0	0	0	0	1	1	0	1	1	0	0	0
BAPTIST BODE-IJAIYE	1	35	F	5	10	28	1.28	MEAT SELLER	C	0	0	0	0	0	0	0	0	0	0	y	y	nt covering food, bittiing nails, open def	Y	y	DEWORMING	NO	NIL	stunted growth	Y	SW	Y	Y	SW	NO	Y	NO	Y	0	0	0	0	0	1	1	0	0	0	0	1
BAPTIST BODE-IJAIYE	1	36	M	5	11	28	1.30	BRICKLAYER	C	0	0	0	0	0	0	0	0	0	0	y	Y	PLAYING WITH SOIL	Y	Y	wear shoe, wash hand	y	GAME	fatigue	y	sw	Y	Y	SW	NO	NO	NO	Y	0	0	1	0	0	0	0	0	0	0	0	0
BAPTIST BODE-IJAIYE	1	37	M	5	11	28	1.37	ENGINEER	C	0	0	0	0	0	0	0	0	0	0	y	y	playing wt soil, open def	Y	y	wear shoe, wash hand	y	GAME	stunted growth	Y	SW	YY	Y	SW	Y	NO	NO	Y	0	0	1	0	0	1	0	0	0	0	0	0
BAPTIST BODE-IJAIYE	1	38	M	5	12	37	1.45	BANKER	C	0	0	0	0	0	0	0	0	0	0	Y	Y	open def, nt washing fruits	Y	Y	DEWORMING	Y	GAME	stomach pain	Y	SW	YY	Y	SW	NO	Y	NO	Y	0	0	0	0	0	1	0	0	1	0	0	0
BAPTIST BODE-IJAIYE	1	39	F	5	10	25	1.25	BANKER	C	0	0	0	0	0	0	0	0	0	0	NO	y	bitting nails	Y	y	use wc, wash hand, wear shoe	NO	NIL	stunted growth	Y	SW	YY	Y	sw	Y	Y	NO	Y	0	0	0	0	0	0	1	0	0	0	0	0
BAPTIST BODE-IJAIYE	1	40	F	5	13	45	1.57	DRIVER	C	0	0	0	0	0	0	0	0	0	0	y	y	barefoot, nt washing hand	Y	y	wash fruit, use toilet	y	GAME	fatigue, blood loss	Y	SW	Y	Y	SW	NO	Y	NO	Y	0	0	0	1	1	0	0	1	0	0	0	0
BAPTIST BODE-IJAIYE	1	41	F	5	12	27	1.35	CARPENTER	M	0	0	0	0	0	0	0	0	0	0	y	y	playing wt soil,barefoot, open defecation, nt washing fruits, nt washing hands	Y	y	DEWORMING, use toilet	y	GAME	blood loss	Y	SW	Y	Y	SW	Y	NO	NO	y	0	0	1	1	0	1	0	1	1	0	0	0
BAPTIST BODE-IJAIYE	1	42	M	5	11	30	1.40	CARPENTER	M	0	0	0	0	0	0	0	0	0	0	Y	y	playing wt soil	Y	y	wearing shoe, wash fruits	y	GAME	fatigue	Y	SW	Y	Y	SW	NO	Y	NO	y	0	0	1	0	0	0	0	0	0	0	0	0
BAPTIST BODE-IJAIYE	1	43	F	5	11	28	1.36	CS	C	0	0	0	0	0	0	0	0	0	0	y	y	nt covering food, bittiing nails, open def	Y	y	use toilet, covering food, nt picking food from ground	y	GAME	poor performance	Y	sw	YY	Y	SW	NO	NO	NO	Y	0	0	0	0	0	1	1	0	0	0	0	1
BAPTIST BODE-IJAIYE	1	44	M	5	11	34	1.50	BIKE RIDER	C	0	0	0	0	0	0	0	0	0	0	Y	Y	playing wt soil, barefoot	Y	y	nt playing wt soil, wearing shoe	y	GAME	poor performance	y	sw	y	y	SW	NO	y	NO	y	0	0	1	1	0	0	0	0	0	0	0	0
BAPTIST BODE-IJAIYE	1	45	F	5	10	30	1.38	WELDER	C	0	0	0	0	0	0	0	0	0	0	Y	Y	barefoot, nt washing fruits, open def	Y	y	use toilet, wash fruits	NO	GAME	stunted growth	Y	SW	Y	Y	SW	Y	Y	NO	Y	0	0	0	1	0	1	0	0	1	0	0	0
BAPTIST BODE-IJAIYE	1	46	M	5	12	27	1.40	CARPENTER	M	0	0	0	0	0	0	0	0	0	0	y	y	playing wt soil, open def	Y	y	wear shoe, wash hand	y	GAME	stunted growth	Y	SW	Y	Y	SW	NO	NO	NO	Y	0	0	1	0	0	1	0	0	0	0	0	0
BAPTIST BODE-IJAIYE	1	47	M	5	11	28	1.33	AGENT	C	0	0	0	0	0	0	0	0	0	0	Y	Y	open def, nt washing fruits	Y	Y	DEWORMING	Y	GAME	stomach pain	Y	SW	Y	y	SW	NO	NO	NO	Y	0	0	0	0	0	1	0	0	1	0	0	0
BAPTIST BODE-IJAIYE	1	48	M	5	13	30	1.40	BRICKLAYER	M	0	4	0	0	0	0	0	0	1	0	y	y	picking food from ground, nt washing fruits, open def	Y	y	wash hand after, cover food	Y	GAME	stomach pain	Y	SW	YY	Y	SW	NO	Y	NO	Y	1	0	0	0	0	1	0	0	1	0	1	0
BAPTIST BODE-IJAIYE	1	49	M	5	11	40	1.88	DRIVER	C	0	0	0	0	0	0	0	0	0	0	y	y	open def, ntwashing hand, nt washing fruit	Y	y	wearing shoes, wash hand	y	GAME	stomach pain	Y	SW	Y	NO	NIL	Y	NO	NO	Y	0	0	0	0	1	1	0	1	1	0	0	0
BAPTIST BODE-IJAIYE	1	50	M	5	12	28	1.35	DRIVER	M	0	0	0	0	0	0	0	0	0	0	Y	y	playing wt soil, nt covering food	y	y	nt playing wt soil	Y	GAME	FATIGUE	Y	SW	YY	Y	SW	NO	NO	NO	y	0	0	1	0	0	0	0	0	0	0	0	1
BAPTIST BODE-IJAIYE	1	51	F	5	10	28	1.38	ENGINEER	C	0	0	0	0	0	0	0	0	0	0	Y	y	picking food from ground, bitting nails, nt washing hand	Y	y	wash hand, use toilet	y	GAME	blood loss, stomach pain	Y	SW	YY	Y	SW	NO	Y	NO	Y	0	0	0	0	1	0	1	0	0	0	1	0
BAPTIST BODE-IJAIYE	1	52	F	5	11	33	1.42	COW SELLER	C	0	0	0	0	0	0	0	0	0	0	Y	Y	WALK BAREFOOT, nt washing hand, open def.	Y	Y	DEWORMING, wash hand, cut nails	NO	NIL	blood loss	Y	SW	Y	Y	SW	no	Y	NO	Y	0	0	0	1	1	1	0	0	0	0	0	0
BAPTIST BODE-IJAIYE	1	53	F	5	11	35	1.52	CARPENTER	C	0	0	0	0	0	0	0	0	0	0	Y	y	barefoot, nt washing fruits, open def	Y	y	use wc, wash hand, wear shoe	NO	NIL	stunted growth	Y	SW	Y	Y	SW	NO	Y	NO	Y	0	0	0	1	0	1	0	0	1	0	0	0
BAPTIST BODE-IJAIYE	1	54	F	5	11	27	1.35	MECHANIC	C	0	0	0	0	0	0	0	0	0	0	Y	y	open def, nt washing hand, bitting nails, playing wt soil	Y	y	nt playing wt soil, wash hand, use toilet	y	GAME	blood loss, stunted growth	Y	SW	Y	Y	SW	NO	Y	NO	Y	0	0	1	0	1	1	1	0	0	0	0	0
BAPTIST BODE-IJAIYE	1	55	M	5	11	29	1.32	CS	C	0	0	0	0	0	0	0	0	0	0	Y	Y	bitting nails, open def, barefoot,PLAYING WITH SOIL	Y	Y	bathing, wash hand	Y	HOSPITAL	dysentry, FATIGUE	Y	SW	YY	Y	SW	NO	NO	NO	Y	0	0	1	1	0	1	1	0	0	0	0	0
BAPTIST BODE-IJAIYE	1	56	M	5	11	30	1.42	BRICKLAYER	M	0	0	0	0	0	0	0	0	0	0	NO	y	barefoot, nt washing fruits, open def	Y	y	use toilet, wash fruits	NO	GAME	stunted growth	Y	SW	Y	Y	SW	NO	Y	Y	y	0	0	0	1	0	1	0	0	1	0	0	0
BAPTIST BODE-IJAIYE	1	57	M	5	14	38	1.48	CS	M	0	0	0	0	0	0	0	0	0	0	Y	y	open def, nt washing fruits	Y	y	use toilet, covering food, nt picking food from ground	NO	GAME	stunted growth	Y	SW	YY	Y	SW	NO	NO	NO	Y	0	0	0	0	0	1	0	0	1	0	0	0
BAPTIST BODE-IJAIYE	1	58	M	5	11	27	1.30	BAKER	M	0	0	0	0	0	0	0	0	0	0	Y	y	picking food from ground, nt washing fruits, open def	Y	y	wash hand after, cover food	NO	GAME	blood loss	Y	SW	Y	Y	SW	Y	NO	NO	Y	0	0	0	0	0	1	0	0	1	0	1	0
BAPTIST BODE-IJAIYE	1	59	M	5	11	30	1.38	CARPENTER	M	0	0	0	0	0	0	0	0	0	0	NO	y	open def, ntwashing hand, nt washing fruit	Y	y	wearing shoes, wash hand	NO	GAME	fatigue	Y	SW	Y	Y	W	NO	Y	Y	y	0	0	0	0	0	1	0	1	1	0	0	0
BAPTIST BODE-IJAIYE	1	60	M	5	10	32	1.50	PLUMBER	C	0	0	0	0	0	0	0	0	0	0	Y	y	nt covering food, bittiing nails, open def	Y	y	DEWORMING	NO	GAME	fatigue	Y	SW	Y	Y	SW	NO	Y	NO	Y	0	0	0	0	0	1	1	0	0	0	0	1
BAPTIST BODE-IJAIYE	1	61	M	5	12	25		CS	C	0	0	0	0	0	0	0	0	0	0	Y	y	PLAYING WITH SOIL	Y	y	wear shoe, wash hand	NO	GAME	stomach pain, blood loss	Y	SW	YY	Y	SW	NO	NO	NO	Y	0	0	1	0	0	0	0	0	0	0	0	0
BAPTIST BODE-IJAIYE	1	62	M	5	13	35	1.48	PENSIONER	C	0	0	0	0	0	0	0	0	0	0	Y	y	playing wt soil, open def	Y	y	use toilet, wear shoe, wash hand	NO	GAME	stomach pain	Y	SW	YY	Y	SW	Y	NO	NO	y	0	0	1	0	0	1	0	0	0	0	0	0
BAPTIST BODE-IJAIYE	1	63	M	5	11	30	1.36	DRIVER	M	0	0	0	0	0	0	0	0	0	0	NO	y	nt washing hand after def,	Y	y	use wc, wash hand, wear shoe	NO	GAME	dysentry	Y	SW	Y	Y	SW	NO	NO	NO	y	0	0	0	0	0	0	0	1	0	0	0	0
BAPTIST BODE-IJAIYE	1	64	F	5	9	25	1.35	CARPENTER	C	0	0	0	0	0	0	0	0	0	0	Y	y	bitting nails, open def, nt washing hand, playing wt soil	Y	y	wash fruit, use toilet	NO	GAME	blood loss	Y	SW	Y	Y	SW	Y	Y	NO	Y	0	0	1	0	1	1	1	0	0	0	0	0
BAPTIST BODE-IJAIYE	1	65	F	5	10	29	1.32	MECHANIC	M	0	0	0	0	0	0	0	0	0	0	NO	y	barefoot, nt washing fruits, open def	Y	y	use wc, wash hand, wear shoe	NO	GAME	stomach pain	Y	SW	Y	Y	SW	Y	Y	NO	y	0	0	0	1	0	1	0	0	1	0	0	0
BAPTIST BODE-IJAIYE	1	66	M	5	12	38	1.45		C	0	0	0	0	0	0	0	0	0	0	Y	y	open def, nt washing fruits	Y	y	NOT PLAYING WITH SOIL	y	GAME	stomach pain, stunted growth	Y	SW	Y	Y	SW	NO	Y	NO	Y	0	0	0	0	1	1	0	0	0	0	0	0
BAPTIST BODE-IJAIYE	1	67	M	5	11	27	1.30	DRIVER	M	0	0	0	0	0	0	0	0	0	0	Y	y	open def, nt washing hand	Y	y	use toilet, wash hand, nt playing wt soil	y	GAME	dysentry	Y	SW	YY	Y	SW	NO	NO	NO	Y	0	0	0	0	1	1	0	1	0	0	0	0
BAPTIST BODE-IJAIYE	1	68	M	5	15	32	1.35	RADIONIC	M	0	0	0	0	0	0	0	0	0	0	Y	y	playing wt soil, nt wearing shoe, nt washing fruits,nt washing hands	Y	y	Not playing wt soil, wearing shoe, using toilets, washing fruits, washing hands	y	GAME	blood loss	Y	SW	YY	Y	SW	NO	NO	NO	Y	0	0	1	1	1	0	0	0	1	0	0	0
BAPTIST BODE-IJAIYE	1	69	F	5	12	27	1.32	TAILOR	C	0	0	0	0	0	0	0	0	0	0	NO	y	barefoot, eating cont food, bitting nails	Y	y	nt bitting nails, covering food, wash hand	NO	NIL	fatigue	Y	SW	YY	Y	SW	Y	NO	NO	Y	0	1	0	1	0	0	1	0	0	0	0	0
BAPTIST BODE-IJAIYE	1	70	F	5	13	32	1.38	CARPENTER	C	0	0	0	0	0	0	0	0	0	0	NO	y	barefoot, nt wash hand, playing wt soil	Y	y	not playing wt soil, wearing shoe	y	GAME	blood loss	Y	SW	YY	Y	SW	NO	NO	NO	Y	0	0	1	1	1	0	0	0	0	0	0	0
BAPTIST BODE-IJAIYE	1	71	M	5	11	34	1.48		C	0	0	0	0	0	0	0	0	0	0	NO	y	barefoot, bitting nails, eating cont food	Y	y	wear shoe, covering food, nt picking food from ground	y	GAME	poor performance	y	SW	yy	y	SW	NO	y	NO	y	0	1	0	1	0	0	1	0	0	0	0	0
BAPTIST BODE-IJAIYE	1	72	M	5	10	27	1.32		M	0	0	0	0	0	0	0	0	0	0	Y	y	barefoot, nt washing hand	Y	y	wash hand after, cover food, wash fruit	NO	NIL	blood loss	Y	SW	YY	Y	SW	NO	y	NO	y	0	0	0	1	1	0	0	0	0	0	0	0
BAPTIST BODE-IJAIYE	1	73	M	5	11	37	1.48	PLANK SELLER	C	0	0	0	0	0	0	0	0	0	0	NO	y	open def, barefoot, nt washing hand	Y	y	wearing shoes, wash hand	NO	NIL	blood loss	Y	SW	Y	Y	SW	Y	NO	NO	Y	0	0	1	1	0	1	0	0	0	0	0	0
BAPTIST BODE-IJAIYE	1	74	M	5	10	30	1.32	WELDER	C	0	0	0	0	0	0	0	0	0	0	Y	y	playing wt soil, nt bathing, open def, nt washing hand	Y	y	DEWORMING, wash hand	y	GAME	fatigue	Y	SW	YY	Y	SW	Y	NO	NO	Y	0	0	1	0	1	1	0	0	0	0	0	0
BAPTIST BODE-IJAIYE	1	75	F	5	10	26	1.37	WELDER	C	0	0	0	0	0	0	0	0	0	0	y	y	eating cont food, barefoot	Y	y	wear shoe, wash hand	y	GAME	fatigue	Y	SW	Y	Y	SW	NO	NO	NO	Y	0	1	0	1	0	0	0	0	0	0	0	0
BAPTIST BODE-IJAIYE	1	76	M	5	14	39	1.53	BRICKLAYER	C	0	0	0	0	0	0	0	0	0	0	Y	y	barefoot, eating cont food, bitting nails	Y	y	nt bitting nails, covering food, wash hand	y	GAME	stunted growth	Y	SW	Y	Y	SW	NO	NO	NO	y	0	1	0	1	0	0	1	0	0	0	0	0
BAPTIST BODE-IJAIYE	1	77	F	5	13	27	1.40	LAWYER	C	0	0	0	0	0	0	0	0	0	0	NO	y	barefoot, nt wash hand, playing wt soil	Y	y	not playing wt soil, wearing shoe	y	GAME	blood loss	Y	SW	Y	Y	SW	NO	NO	NO	Y	0	0	1	1	0	0	0	0	0	0	0	0
ST ANNES, IBARA	2	1	F	1	13	30	1.50	FARMER	C	0	13	0	0	0	0	0	0	1	0	Y	NO	NIL	Y	NO	NIL	NO	NIL	NIL	Y	W	Y	Y	W	Y	NO	NO	Y	1	0	0	0	0	0	0	0	0	0	0	0
ST ANNES, IBARA	2	2	M	2	8	20	1.20	CS	C	0	0	0	0	0	0	0	0	0	0	NO	NO	NIL	Y	NO	NIL	NO	NIL	NIL	Y	W	YY	Y	SW	NO	NO	NO	Y	0	0	0	0	0	0	0	0	0	0	0	0
ST ANNES, IBARA	2	3	M	2	8	21	1.25	CS	C	0	0	0	0	0	0	0	0	0	0	NO	NO	NIL	Y	NO	NIL	NO	NIL	NIL	Y	W	YY	Y	W	NO	NO	Y	Y	0	0	0	0	0	0	0	0	0	0	0	0
ST ANNES, IBARA	2	4	F	2	5	15	1.0	CS	C	0	0	0	0	0	0	0	0	0	0	NO	NO	NIL	Y	NO	NIL	NO	NIL	NIL	Y	W	YY	Y	W	Y	NO	NO	NO	0	0	0	0	0	0	0	0	0	0	0	0
ST ANNES, IBARA	2	5	F	2	8	24	1.3	DRIVER	C	0	0	0	0	0	0	0	0	0	0	NO	NO	NIL	Y	NO	NIL	NO	NIL	NIL	Y	W	Y	Y	W	NO	NO	NO	Y	0	0	0	0	0	0	0	0	0	0	0	0
ST ANNES, IBARA	2	6	F	2	7	23	1.3	DRIVER	C	0	0	0	0	0	0	0	0	0	0	NO	NO	NIL	Y	NO	NIL	NO	NIL	NIL	Y	W	Y	Y	SW	Y	NO	Y	NO	0	0	0	0	0	0	0	0	0	0	0	0
ST ANNES, IBARA	2	7	F	2	10	27	1.42	FARMER	C	0	0	0	0	0	0	0	0	0	0	Y	Y	PLAYING WITH SOIL	Y	Y	NT PLAYING WT SOIL	Y	SELF	POOR PERFORMANCE,STUNTED GROWTH	Y	SW	YY	Y	W	NO	Y	Y	Y	0	0	1	0	0	0	0	0	0	0	0	0
ST ANNES, IBARA	2	8	M	3	9	24	1.4	CS	C	0	3	0	0	0	0	0	0	1	0	Y	NO	NIL	Y	Y	CUTTING NAILS	NO	NIL	NIL	Y	W	YY	Y	W	NO	NO	NO	NO	1	0	0	0	0	0	0	0	0	0	0	0
ST ANNES, IBARA	2	9	F	3	12	29	1.45	TRADER	C	0	9	0	0	0	0	0	0	1	0	Y	NO	NIL	Y	NO	NIL	NO	NIL	NIL	Y	SW	Y	Y	SW	NO	NO	NO	Y	1	0	0	0	0	0	0	0	0	0	0	0
ST ANNES, IBARA	2	10	F	3	9	30	1.45	SECURITY	C	0	0	0	0	0	0	0	0	0	0	NO	NO	NIL	Y	NO	NIL	NO	NIL	NIL	Y	SW	Y	Y	SW	Y	NO	Y	Y	0	0	0	0	0	0	0	0	0	0	0	0
ST ANNES, IBARA	2	11	F	3	11	28	1.42	TAILOR	C	0	2	0	0	0	0	0	0	1	0	NO	NO	NIL	Y	NO	NIL	NO	NIL	NIL	Y	SW	Y	Y	SW	NO	NO	NO	Y	1	0	0	0	0	0	0	0	0	0	0	0
ST ANNES, IBARA	2	12	F	3	9	28	1.40	BANKER	C	0	0	0	0	0	0	0	0	0	0	NO	NO	NIL	Y	Y	WASHING HAND	NO	NIL	NIL	Y	SW	YY	Y	SW	NO	NO	Y	Y	0	0	0	0	0	0	0	0	0	0	0	0
ST ANNES, IBARA	2	13	M	3	8	24	1.35	POLICE	C	0	0	0	0	0	0	0	0	0	0	Y	NO	NIL	Y	NO	NIL	NO	NIL	NIL	Y	SW	YY	Y	SW	NO	NO	Y	Y	0	0	0	0	0	0	0	0	0	0	0	0
ST ANNES, IBARA	2	14	F	3	12	35	1.60	DRIVER	M	0	3	0	0	0	0	0	0	1	0	NO	NO	NIL	Y	NO	NIL	NO	NIL	NIL	Y	SW	Y	Y	SW	NO	NO	Y	Y	1	0	0	0	0	0	0	0	0	0	0	0
ST ANNES, IBARA	2	15	F	3	12	35	1.45	FARMER	C	0	0	0	0	0	0	0	0	0	0	NO	NO	NIL	Y	NO	NIL	NO	NIL	NIL	Y	SW	YY	Y	SW	NO	NO	NO	NO	0	0	0	0	0	0	0	0	0	0	0	0
ST ANNES, IBARA	2	16	F	4	9	31	1.45	DRIVER	C	0	0	0	0	0	0	0	0	0	0	NO	NO	NIL	Y	NO	NIL	NO	NIL	NIL	Y	W	YY	Y	SW	NO	Y	Y	Y	0	0	0	0	0	0	0	0	0	0	0	0
ST ANNES, IBARA	2	17	F	4	9	29	1.40	FARMER	M	0	0	0	0	0	0	0	0	0	0	NO	NO	NIL	Y	NO	NIL	NO	NIL	NIL	Y	SW	YY	Y	SW	NO	Y	NO	Y	0	0	0	0	0	0	0	0	0	0	0	0
ST ANNES, IBARA	2	18	M	4	13	40	1.60	FARMER	C	0	0	0	0	0	0	0	0	0	0	NO	NO	NIL	Y	NO	NIL	NO	NIL	NIL	Y	SW	YY	Y	SW	NO	Y	NO	Y	0	0	0	0	0	0	0	0	0	0	0	0
ST ANNES, IBARA	2	19	F	4	9	29	1.35	TRADER	M	0	1	0	0	0	0	0	0	1	0	NO	NO	NIL	Y	NO	NIL	NO	NIL	NIL	Y	SW	YY	Y	SW	NO	NO	Y	Y	1	0	0	0	0	0	0	0	0	0	0	0
ST ANNES, IBARA	2	20	F	5	11	30	1.50	ENGINEER	C	0	23	0	0	0	0	0	0	1	0	NO	NO	NIL	Y	NO	NIL	Y	SCHOOL	NIL	Y	SW	YY	Y	SW	NO	NO	Y	Y	1	0	0	0	0	0	0	0	0	0	0	0
ST ANNES, IBARA	2	21	F	5	13	33	1.60	PRINTER	C	0	3	0	0	0	0	0	0	1	0	Y	NO	NIL	Y	NO	NIL	NO	NIL	NIL	Y	W	YY	Y	SW	NO	NO	NO	Y	1	0	0	0	0	0	0	0	0	0	0	0
ST ANNES, IBARA	2	22	F	5	12	35	1.45	ENGINEER	M	0	0	0	0	0	0	0	0	0	0	Y	NO	NIL	Y	NO	NIL	Y	HOME	EMACIATE	Y	W	YY	Y	SW	NO	NO	NO	Y	0	0	0	0	0	0	0	0	0	0	0	0
ST ANNES, IBARA	2	23	M	5	9	22	1.30	POLICE	M	0	0	0	0	0	0	0	0	0	0	Y	NO	NIL	Y	NO	NIL	NO	NIL	DYSENTRY	Y	SW	Y	Y	SW	NO	NO	Y	Y	0	0	0	0	0	0	0	0	0	0	0	0
ST ANNES, IBARA	2	24	M	5	11	28	1.40	BIKE RIDER	C	0	0	0	0	0	0	0	0	0	0	Y	NO	NIL	Y	Y	WEARING SHOE	NO	NIL	NIL	Y	SW	Y	Y	SW	NO	NO	NO	Y	0	0	0	0	0	0	0	0	0	0	0	0
ST ANNES, IBARA	2	25	F	5	11	29	1.45	WELDER	C	0	2	0	0	0	0	0	0	1	0	Y	NO	NIL	Y	NO	NT PLAYING WT SOIL	NO	NIL	EMACIATE	Y	SW	Y	Y	SW	NO	NO	Y	Y	1	0	0	0	0	0	0	0	0	0	0	0
ST ANNES, IBARA	2	26	F	5	14	50	1.82	FARMER	C	0	5	0	0	0	0	0	0	1	0	NO	NO	NIL	Y	NO	NIL	NO	NIL	NIL	Y	SW	YY	Y	SW	NO	NO	NO	Y	1	0	0	0	0	0	0	0	0	0	0	0
ST ANNES, IBARA	2	27	M	5	12	32	1.50	PETTY TRADER	C	0	2	0	0	0	0	0	0	1	0	NO	NO	NIL	Y	NO	NIL	NO	NIL	NIL	Y	SW	Y	Y	SW	NO	NO	Y	Y	1	0	0	0	0	0	0	0	0	0	0	0
ST ANNES, IBARA	2	28	F	5	10	22	1.35	CARPENTER	C	0	4	0	0	0	0	0	0	1	0	Y	Y	BAREFOOT	Y	Y	CLEANINESS,WEARING SHOE	NO	NIL	NIL	Y	SW	YY	Y	SW	NO	NO	NO	Y	1	0	0	1	0	0	0	0	0	0	0	0
UAMC, IJEMO ELEJA	2	1	M	1	7	19	1.14	CARPENTER	C	0	0	0	0	0	0	0	0	0	0	1	0	0	Y	NO	NIL	NO	NIL	NIL	1	2	2	1	2	0	0	0	0	0	0	0	0	0	0	0	0	0	0	0	0
UAMC, IJEMO ELEJA	2	2	F	1	8	16	1.16	FARMER	M	0	0	0	0	0	0	0	0	0	0	0	0	0	Y	NO	NIL	NO	NIL	NIL	1	1	2	1	2	0	0	1	1	0	0	0	0	0	0	0	0	0	0	0	0
UAMC, IJEMO ELEJA	2	3	F	1	8	23	1.30	TAILOR	M	0	58	0	0	0	0	0	0	1	0	0	0	0	Y	NO	NIL	NO	NIL	NIL	1	1	2	1	2	0	1	0	0	1	0	0	0	0	0	0	0	0	0	0	0
UAMC, IJEMO ELEJA	2	4	F	1	8	22	1.20	BANKER	C	0	0	0	0	0	0	0	0	0	0	0	0	0	Y	NO	NIL	NO	NIL	NIL	1	2	2	1	2	0	0	0	1	0	0	0	0	0	0	0	0	0	0	0	0
UAMC, IJEMO ELEJA	2	5	F	1	7	23	1.25	TAILOR	M	0	0	0	0	0	0	0	0	0	0	1	0	0	Y	NO	NIL	NO	NIL	NIL	1	2	2	1	2	0	1	0	1	0	0	0	0	0	0	0	0	0	0	0	0
UAMC, IJEMO ELEJA	2	6	F	1	8	18	1.20	BRICKLAYER	M	0	3	0	0	0	0	0	0	1	0	1	0	0	Y	NO	NIL	NO	NIL	NIL	1	2	2	1	2	0	0	1	1	1	0	0	0	0	0	0	0	0	0	0	0
UAMC, IJEMO ELEJA	2	7	M	2	7	19	1.24	DRIVER	M	0	5	0	0	0	0	0	0	1	0	0	0	0	Y	NO	NIL	NO	NIL	NIL	1	1	0	1	1	0	0	1	1	1	0	0	0	0	0	0	0	0	0	0	0
UAMC, IJEMO ELEJA	2	8	M	2	10	21	1.27	BIKE RIDER	C	0	0	0	0	0	0	0	0	0	0	0	0	0	Y	NO	NIL	NO	NIL	EMACIATE	1	1	1	1	1	1	1	1	1	0	0	0	0	0	0	0	0	0	0	0	0
UAMC, IJEMO ELEJA	2	9	M	2	10	26	1.23	DRIVER	M	0	0	0	0	0	0	0	0	0	0	1	0	0	Y	NO	NIL	NO	NIL	NIL	1	2	2	1	2	0	1	0	1	0	0	0	0	0	0	0	0	0	0	0	0
UAMC, IJEMO ELEJA	2	10	M	2	9	20	1.10	BRICKLAYER	M	0	0	0	0	0	0	0	0	0	0	1	0	0	Y	Y	WASHING HANDS	NO	NIL	NIL	1	2	2	1	2	0	1	0	1	0	0	0	0	0	0	0	0	0	0	0	0
UAMC, IJEMO ELEJA	2	11	M	2	9	20	1.15	BIKE RIDER	M	0	0	0	0	0	0	0	0	0	0	1	0	0	Y	NO	NIL	NO	NIL	NIL	1	2	2	1	2	0	0	0	1	0	0	0	0	0	0	0	0	0	0	0	0
UAMC, IJEMO ELEJA	2	12	M	2	10	22	1.22	SELLER	C	0	0	0	0	0	0	0	0	0	0	1	0	0	Y	NO	NIL	NO	NIL	NIL	1	2	2	1	1	0	0	0	1	0	0	0	0	0	0	0	0	0	0	0	0
UAMC, IJEMO ELEJA	2	13	F	2	8	14	1.17	TAILOR	C	0	0	0	0	0	0	0	0	0	0	0	0	0	Y	NO	NIL	NO	NIL	NIL	1	1	1	1	1	1	0	1	1	0	0	0	0	0	0	0	0	0	0	0	0
UAMC, IJEMO ELEJA	2	14	M	2	8	15	1.15	DRIVER	C	0	0	0	0	0	0	0	0	0	0	1	0	0	Y	NO	NIL	NO	NIL	VOMITING	1	2	1	1	2	0	0	1	1	0	0	0	0	0	0	0	0	0	0	0	0
UAMC, IJEMO ELEJA	2	15	F	2	9	25	1.25	TAILOR	C	0	0	0	0	0	0	0	0	0	0	0	0	0	Y	NO	NIL	NO	NIL	EMACIATE	1	2	0	1	1	1	0	0	1	0	0	0	0	0	0	0	0	0	0	0	0
UAMC, IJEMO ELEJA	2	16	F	2	7	24	1.23	CARPENTER	M	0	0	0	0	0	0	0	0	0	0	0	0	0	Y	NO	NIL	NO	NIL	NIL	1	1	0	1	1	1	0	1	1	0	0	0	0	0	0	0	0	0	0	0	0
UAMC, IJEMO ELEJA	2	17	F	2	10	23	1.25	BIKE RIDER	C	0	0	0	0	0	0	0	0	0	0	1	0	0	Y	NO	NIL	NO	NIL	NIL	1	1	1	1	1	1	0	1	1	0	0	0	0	0	0	0	0	0	0	0	0
UAMC, IJEMO ELEJA	2	18	M	3	9	28	1.30	TRADITIONALIST	M	1	213	0	0	0	1	0	0	0	0	1	0	0	Y	NO	NIL	NO	NIL	NIL	1	1	1	1	1	0	0	0	1	1	0	0	0	0	0	0	0	0	0	0	0
UAMC, IJEMO ELEJA	2	19	F	3	9	20	1.15	TRADITIONALIST	C	0	0	0	0	0	0	0	0	0	0	1	0	0	Y	NO	NIL	NO	NIL	NIL	1	1	1	1	1	1	1	0	1	0	0	0	0	0	0	0	0	0	0	0	0
UAMC, IJEMO ELEJA	2	20	F	3	12	30	1.32	BRICKLAYER	M	0	0	0	0	0	0	0	0	0	0	1	0	0	Y	NO	NIL	NO	NIL	EMACIATE	1	1	1	1	1	0	0	0	1	0	0	0	0	0	0	0	0	0	0	0	0
UAMC, IJEMO ELEJA	2	21	F	3	11	28	1.35	BRICKLAYER	C	0	0	0	0	0	0	0	0	0	0	1	0	0	Y	NO	NIL	NO	NIL	POOR PERFORMANCE	1	1	1	1	1	1	1	0	1	0	0	0	0	0	0	0	0	0	0	0	0
UAMC, IJEMO ELEJA	2	22	F	3	9	29	1.31	SALES REP	C	0	0	0	0	0	0	0	0	0	0	1	0	0	Y	Y	DEWORMING	Y	GRANDMA	RUMBLING STOMACH	1	1	0	1	1	0	0	0	1	0	0	0	0	0	0	0	0	0	0	0	0
UAMC, IJEMO ELEJA	2	23	M	3	10	24	1.30	BRICKLAYER	M	0	12	0	0	0	0	0	0	1	0	1	0	0	Y	NO	NIL	NO	NIL	EMACIATE	1	1	2	1	2	1	0	0	1	1	0	0	0	0	0	0	0	0	0	0	0
UAMC, IJEMO ELEJA	2	24	F	3	10	27	1.30	BIKE RIDER	C	1	198	0	0	0	1	0	0	0	0	1	0	0	Y	NO	NIL	NO	NIL	STOMACHACHE	1	1	1	1	1	1	0	0	1	1	0	0	0	0	0	0	0	0	0	0	0
UAMC, IJEMO ELEJA	2	25	F	3	9	34	1.30	PAINTER	M	0	0	0	0	0	0	0	0	0	0	1	0	0	Y	NO	NIL	NO	NIL	RUMBLING STOMACH	1	1	2	1	1	1	0	1	1	0	0	0	0	0	0	0	0	0	0	0	0
UAMC, IJEMO ELEJA	2	26	F	3	10	24	1.30	DRIVER	C	0	0	0	0	0	0	0	0	0	0	1	0	0	Y	NO	NIL	NO	NIL	NIL	1	1	1	1	2	0	1	1	1	0	0	0	0	0	0	0	0	0	0	0	0
UAMC, IJEMO ELEJA	2	27	M	4	12	30	1.38	PAINTER	M	0	0	0	0	0	0	0	0	0	0	1	0	0	Y	NO	NIL	NO	NIL	SWOLLEN STOMACH	0	0	2	1	1	0	0	1	1	0	0	0	0	0	0	0	0	0	0	0	0
UAMC, IJEMO ELEJA	2	28	M	4	11	27	1.35	BANKER	C	0	0	0	0	0	0	0	0	0	0	0	0	0	Y	NO	NIL	Y	AUNT	NIL	1	2	2	1	2	1	1	1	1	0	0	0	0	0	0	0	0	0	0	0	0
UAMC, IJEMO ELEJA	2	29	M	4	12	24	1.38	BRICKLAYER	M	0	27	0	0	0	0	0	0	1	0	1	0	0	Y	NO	NIL	NO	NIL	EMACIATE	1	2	2	1	2	0	0	1	1	1	0	0	0	0	0	0	0	0	0	0	0
UAMC, IJEMO ELEJA	2	30	M	4	10	24	1.30	PANEL BEATER	M	0	3	0	0	0	0	0	0	1	0	1	0	0	Y	NO	NIL	NO	NIL	NIL	1	2	1	1	2	1	0	1	1	1	0	0	0	0	0	0	0	0	0	0	0
UAMC, IJEMO ELEJA	2	31	M	4	11	23	1.30	VULCANIZER	M	0	0	0	0	0	0	0	0	0	0	1	0	0	Y	NO	NIL	NO	NIL	NIL	1	2	1	1	2	1	0	1	1	0	0	0	0	0	0	0	0	0	0	0	0
UAMC, IJEMO ELEJA	2	32	M	4	10	25	1.25	BIKE RIDER	M	0	0	0	0	0	0	0	0	0	0	1	0	0	Y	NO	NIL	NO	NIL	NIL	0	0	2	1	1	0	0	0	1	0	0	0	0	0	0	0	0	0	0	0	0
UAMC, IJEMO ELEJA	2	33	F	4	10	25	1.30	SURVEYOR	C	0	0	0	0	0	0	0	0	0	0	1	0	0	Y	NO	NIL	NO	NIL	SWOLLEN STOMACH	0	0	0	1	1	1	0	1	1	0	0	0	0	0	0	0	0	0	0	0	0
UAMC, IJEMO ELEJA	2	34	F	4	10	27	1.40	DRIVER	C	0	87	0	0	0	0	0	0	1	0	1	0	0	Y	NO	NIL	NO	NIL	WORMS IN FAECES	0	0	2	0	0	0	0	1	1	1	0	0	0	0	0	0	0	0	0	0	0
UAMC, IJEMO ELEJA	2	35	F	4	12	30	1.46	BIKE RIDER	C	0	0	0	0	0	0	0	0	0	0	1	0	0	Y	NO	NIL	NO	NIL	STOMACHACHE	1	2	1	1	2	1	0	0	1	0	0	0	0	0	0	0	0	0	0	0	0
UAMC, IJEMO ELEJA	2	36	F	4	10	22	1.22	DRIVER	C	0	0	0	0	0	0	0	0	0	0	0	0	0	Y	NO	NIL	NO	NIL	EMACIATE	1	2	1	1	2	0	0	1	1	0	0	0	0	0	0	0	0	0	0	0	0
UAMC, IJEMO ELEJA	2	37	F	5	13	29	1.40	CARPENTER	M	0	0	0	0	0	0	0	0	0	0	1	0	0	Y	NO	NIL	NO	NIL	BODY WEAKNESS	1	1	1	1	1	0	0	0	1	0	0	0	0	0	0	0	0	0	0	0	0
UAMC, IJEMO ELEJA	2	38	M	5	14	40	1.55	CHEMIST	MUSLIM	0	0	0	0	0	0	0	0	0	0	1	0	0	Y	Y	DEWORMING	NO	NIL	NIL	1	1	1	1	1	0	0	0	1	0	0	0	0	0	0	0	0	0	0	0	0
UAMC, IJEMO ELEJA	2	39	M	5	11	30	1.40	VULGANIZER	CHRISTIAN	0	23	0	0	0	0	0	0	1	0	1	0	0	Y	NO	NIL	NO	NIL	NIL	1	1	1	1	2	0	1	0	1	1	0	0	0	0	0	0	0	0	0	0	0
UAMC, IJEMO ELEJA	2	40	F	5	12	29	1.42	BANKER	MUSLIM	0	0	0	0	0	0	0	0	0	0	1	0	0	Y	NO	NIL	NO	NIL	NIL	1	1	1	1	2	0	0	0	1	0	0	0	0	0	0	0	0	0	0	0	0
UAMC, IJEMO ELEJA	2	41	M	5	10	27	1.35	PAINTER	CHRISTIAN	0	0	0	0	0	0	0	0	0	0	1	0	0	Y	NO	NIL	NO	NIL	NIL	1	1	2	1	1	0	0	0	1	0	0	0	0	0	0	0	0	0	0	0	0
UAMC, IJEMO ELEJA	2	42	F	5	10	27	1.27	ENGINEER	MUSLIM	0	0	0	0	0	0	0	0	0	0	1	0	0	Y	NO	NIL	NO	NIL	BODY WEAKNESS	1	1	0	1	1	0	0	0	1	0	0	0	0	0	0	0	0	0	0	0	0
UAMC, IJEMO ELEJA	2	43	F	5	11	28	1.36	POLICE	CHRISTIAN	0	0	0	0	0	0	0	0	0	0	1	0	0	Y	NO	NIL	NO	NIL	STOMACHACHE	1	1	1	1	1	1	1	1	1	0	0	0	0	0	0	0	0	0	0	0	0
IMSA	2	1	F	1	5	18	1.14	DRIVER	MUSLIM	0	0	0	0	0	0	0	0	0	0	NO	NO	NIL	Y	NO	NIL	NO	NIL	NIL	Y	W	YY	Y	W	NO	NO	NO	Y	0	0	0	0	0	0	0	0	0	0	0	0
IMSA	2	2	F	1	8	16	1.13	PIURE WATHER	MUSLIM	0	3	0	0	0	0	0	0	1	0	NO	NO	NIL	Y	NO	NIL	NO	NIL	NIL	NO	NIL	YY	Y	SW	NO	NO	NO	NO	1	0	0	0	0	0	0	0	0	0	0	0
IMSA	2	3	M	2	7	20	1.22	FARMER	CHRISTIAN	0	17	0	0	0	0	0	0	1	0	NO	NO	NIL	Y	NO	NIL	Y	PARENTS	HEADACHE,COLOURED URINE,STOMACH ACHE	Y	SW	YY	Y	SW	NO	NO	NO	Y	1	0	0	0	0	0	0	0	0	0	0	0
IMSA	2	4	M	2	9	27	1.44	POLICE	CHRISTIAN	0	12	0	0	0	0	0	0	1	0	Y	Y	NOT WASHING HANDS	Y	NO	NIL	NO	NIL	COLOURED URINE	Y	SW	Y	Y	W	Y	Y	Y	NO	1	0	0	0	1	0	0	0	0	0	0	0
IMSA	2	5	M	2	8	27	1.35	DRIVER	CHRISTIAN	0	0	0	0	0	0	0	0	0	0	Y	Y	NOT WASHING FRUITS	Y	NO	NIL	NO	NIL	COLOURED URINE	Y	SW	YY	Y	SW	NO	Y	NO	Y	0	0	0	0	0	0	0	0	1	0	0	0
IMSA	2	6	M	2	9	21	1.21	SECURITY	CHRISTIAN	0	35	0	0	0	0	0	0	1	0	NO	NO	NIL	Y	NO	NIL	Y	BROTHER	NIL	Y	SW	YY	Y	SW	Y	NO	NO	Y	1	0	0	0	0	0	0	0	0	0	0	0
IMSA	2	7	M	2	8	23	1.22	DRIVER	MUSLIM	0	0	0	0	0	0	0	0	0	0	Y	NO	NIL	Y	NO	NIL	NO	NIL	NIL	Y	SW	N	NIL	SW	Y	NO	NO	Y	0	0	0	0	0	0	0	0	0	0	0	0
IMSA	2	8	F	2	9	20	1.20	MECHANIC	MUSLIM	0	0	0	0	0	0	0	0	0	0	NO	NO	NIL	Y	NO	NIL	NO	NIL	NIL	Y	W	Y	Y	SW	NO	NO	Y	Y	0	0	0	0	0	0	0	0	0	0	0	0
IMSA	2	9	F	2	7	21	1.21	DRIVER	CHRISTIAN	0	3	0	0	0	0	0	0	1	0	Y	Y	NOT WASHING HANDS	NO	NO	NIL	NO	NIL	NIL	Y	SW	Y	Y	SW	Y	Y	Y	NO	1	0	0	0	1	0	0	0	0	0	0	0
IMSA	2	10	M	3	9	26	1.27	MECHANIC	CHRISTIAN	0	0	0	0	0	0	0	0	0	0	NO	NO	NIL	Y	NO	NIL	NO	NIL	NIL	NO	NIL	Y	Y	W	NO	NO	Y	Y	0	0	0	0	0	0	0	0	0	0	0	0
IMSA	2	11	M	3	9	20	1.18	CIVIL SERVENT	CHRISTIAN	0	0	0	0	0	0	0	0	0	0	NO	Y	NOT WASHING OF HANDS	Y	Y	WASHING HANDS AND TEETH	NO	NIL	NIL	NO	NIL	YY	Y	SW	NO	NO	NO	YES	0	0	0	0	1	0	0	0	0	0	0	0
IMSA	2	12	F	3	9	26	1.26	TRADER	CHRISTIAN	0	13	0	0	0	0	0	0	1	0	NO	NO	NIL	NO	NO	NIL	NO	NIL	NIL	NO	NIL	Y	Y	SW	Y	NO	Y	Y	1	0	0	0	0	0	0	0	0	0	0	0
IMSA	2	13	M	4	8	25	1.35	CLERIC	MUSLIM	0	18	0	0	0	0	0	0	1	0	NO	NO	NIL	NO	NO	NIL	NO	NIL	COLOURED EYES	Y	SW	YY	Y	SW	NO	NO	Y	NO	1	0	0	0	0	0	0	0	0	0	0	0
IMSA	2	14	F	4	10	24	1.27	BIKE RIDER	CHRISTIAN	0	24	0	0	0	0	0	0	1	0	NO	NO	NIL	NO	NO	NIL	NO	NIL	TIREDNESS	Y	SW	YY	Y	SW	NO	Y	NO	Y	1	0	0	0	0	0	0	0	0	0	0	0
IMSA	2	15	M	4	9	24	1.32	DRIVER	MUSLIM	0	0	0	0	0	0	0	0	0	0	Y	NO	NIL	Y	Y	WASHING FRUITS	NO	NIL	NIL	Y	SW	YY	Y	SW	NO	NO	NO	Y	0	0	0	0	0	0	0	0	0	0	0	0
IMSA	2	16	M	4	10	30	1.40	POLICE	CHRISTIAN	0	0	0	0	0	0	0	0	0	0	Y	NO	NIL	Y	Y	WASHING FRUITS	NO	NIL	COLOURED EYES	Y	SW	YY	Y	SW	NO	NO	Y	Y	0	0	0	0	0	0	0	0	0	0	0	0
IMSA	2	17	F	4	10	29	1.38	CIVIL SERVANT	CHRISTIAN	0	32	0	0	0	0	0	0	1	0	Y	NO	Y	NO	NO	NIL		NIL	NIL	Y	SW	YY	Y	SW	Y	NO	NO	Y	1	0	0	0	0	0	0	0	0	0	0	0
IMSA	2	18	F	4	10	23	1.31	CAR WASH	CHRISTIAN	0	28	0	0	0	0	0	0	1	0	NO	NO	NIL	Y	NO	NIL	NO	NIL	NIL	NO	NIL	Y	Y	W	Y	NO	Y	NO	1	0	0	0	0	0	0	0	0	0	0	0
IMSA	2	19	F	4	10	28	1.35	TAILOR	CHRISTIAN	0	0	0	0	0	0	0	0	0	0	NO	NO	NIL	Y	NO	NIL	NO	NIL	VOMITING, COLOURED URINE	Y	W	BUSH	Y	SW	NO	NO	NO	Y	0	0	0	0	0	0	0	0	1	0	0	0
IMSA	2	20	M	4	10	28	1.37	POLICE	CHRISTIAN	0	0	0	0	0	0	0	0	0	0	Y	Y	NOT WASHING FRUITS	Y	Y	WASHING OF LEGS	NO	NIL	NIL	Y	SW	YY	Y	SW	NO	NO	NO	NO	0	0	0	0	0	0	0	0	0	0	0	0
IMSA	2	21	M	5	10	27	1.4	CAPENTER	CHRISTIAN	0	7	0	0	0	0	0	0	1	0	NO	NO	NIL	Y	NO	NIL	NO	NIL	STOOLING, VOMITING	Y	SW	YY	Y	SW	Y	NO	Y	Y	1	0	0	0	0	0	0	0	0	0	0	0
IMSA	2	22	F	5	11	35	1.45	BLOCK MAKING	CHRISTIAN	0	0	0	0	0	0	0	0	0	0	NO	NO	NIL	Y	NO	NIL	NO	NIL	NIL	Y	SW	YY	Y	SW	NO	NO	NO	NO	0	0	0	0	0	0	0	0	0	0	0	0
IMSA	2	23	F	5	12	29	1.35	MECHANIC	MUSLIM	0	0	0	0	0	0	0	0	0	0	Y	NO	NIL	Y	NO	NIL	NO	NIL	BLOOD IN STOOL	NO	NIL	YY	NO	NIL	NO	NO	Y	Y	0	0	0	0	0	0	0	0	0	0	0	0
IMSA	2	24	F	5	11	36	1.42	BUILDER	MUSLIM	0	0	0	0	0	0	0	0	0	0	Y	NO	NIL	Y	NO	NIL	NO	NIL	NIL	NO	NIL	YY	Y	SW	NO	NO	NO	NO	0	0	0	0	0	0	0	0	0	0	0	0
IMSA	2	25	F	3	9	25	1.34	TRADER	CHRISTIAN	0	27	0	0	0	0	0	0	1	0	NO	NO	NIL	Y	NO	NIL	NO	NIL	NIL	Y	SW	YY	Y	SW	NO	Y	NO	Y	1	0	0	0	0	0	0	0	0	0	0	0
IMSA	2	26	F	5	10	25	1.28	DRIVER	CHRISTIAN	0	0	0	0	0	0	0	0	0	0	Y	NO	NIL	Y	NO	NIL	NO	NIL	NIL	Y	SW	Y	Y	SW	NO	NO	NO	Y	0	0	0	0	0	0	0	0	0	0	0	0
IMSA	2	27	F	5	11	26	1.32	MECHANIC	CHRISTIAN	0	0	0	0	0	0	0	0	0	0	Y	NO	NIL	Y	NO	NIL	NO	NIL	NIL	Y	SW	YY	NO	NIL	NO	NO	Y	NO	0	0	0	0	0	0	0	0	0	0	0	0
IMSA	2	28	M	5	11	29	1.32	CIVIL SERVANT	CHRISTIAN	0	0	0	0	0	0	0	0	0	0	Y	NO	NIL	Y	NO	NIL	NO	NIL	NIL	NO	NIL	YY	Y	SW	Y	NO	Y	Y	0	0	0	0	0	0	0	0	0	0	0	0
IMSA	2	29	M	3	9					0	29	0	0	0	0	0	0	1	0	NO	NO	NIL	Y	NO	NIL	NO	NIL	NIL	Y	W	YY	Y	W	NO	NO	Y	Y	1	0	0	0	0	0	0	0	0	0	0	0
IMSA	2	30	F	3	9					0	0	0	0	0	0	0	0	0	0	NO	NO	NIL	Y	NO	NIL	NO	NIL	NIL	Y	W	YY	Y	W	Y	NO	NO	NO	0	0	0	0	0	0	0	0	0	0	0	0
IMSA	2	31	F	3	8					0	9	0	0	0	0	0	0	1	0	NO	NO	NIL	Y	NO	NIL	NO	NIL	NIL	Y	W	Y	Y	W	NO	NO	NO	Y	1	0	0	0	0	0	0	0	0	0	0	0
IMSA	2	32	M	3	8					0	86	0	0	0	0	0	0	1	0	Y	NO	NIL	Y	NO	NIL	NO	NIL	NIL	Y	W	YY	Y	SW	NO	NO	NO	Y	1	0	0	0	0	0	0	0	0	0	0	0
IMSA	2	33	F	4	7					0	0	0	0	0	0	0	0	0	0	Y	Y	PLAYING WITH SOIL	Y	Y	NT PLAYING WT SOIL	Y	SELF	POOR PERFORMANCE,STUNTED GROWTH	Y	SW	YY	Y	W	NO	Y	Y	Y	0	0	1	0	0	0	0	0	0	0	0	0
IMSA	2	34	F	5	11					0	41	0	0	0	0	0	0	1	0	Y	NO	NIL	Y	Y	CUTTING NAILS	NO	NIL	NIL	Y	W	YY	Y	W	NO	NO	NO	NO	1	0	0	0	0	0	0	0	0	0	0	0
IMSA	2	35	M	4	9					0	37	0	0	0	0	0	0	1	0	Y	NO	NIL	Y	Y	DEWORMING	NO	NIL	STOMACHACHE	Y	SW	Y	Y	SW	NO	Y	NO	Y	1	0	0	0	0	0	0	0	0	0	0	0
IMSA	2	36	M	4	8					0	0	0	0	0	0	0	0	0	0	Y	NO	NIL	Y	NO	NIL	NO	NIL	NIL	Y	SW	Y	Y	SW	NO	NO	NO	Y	0	0	0	0	0	0	0	0	0	0	0	0
IMSA	2	37	M	4	10					0	27	0	0	0	0	0	0	1	0	NO	NO	NIL	Y	NO	NIL	NO	NIL	NIL	Y	SW	Y	Y	SW	Y	NO	Y	Y	1	0	0	0	0	0	0	0	0	0	0	0
IMSA	2	38	F	6	11					0	0	0	0	0	0	0	0	0	0	NO	NO	NIL	Y	NO	NIL	NO	NIL	NIL	Y	SW	Y	Y	SW	NO	NO	NO	Y	0	0	0	0	0	0	0	0	0	0	0	0
IMSA	2	39	M	6	12					0	52	0	0	0	0	0	0	1	0	NO	NO	NIL	Y	Y	WASHING HAND	NO	NIL	NIL	Y	SW	YY	Y	SW	NO	NO	Y	Y	1	0	0	0	0	0	0	0	0	0	0	0
IMSA	2	40	F	6	12					0	0	0	0	0	0	0	0	0	0	Y	NO	NIL	Y	NO	NIL	NO	NIL	NIL	Y	SW	YY	Y	SW	NO	NO	Y	Y	0	0	0	0	0	0	0	0	0	0	0	0
IMSA	2	41	M	5	10					0	32	0	0	0	0	0	0	1	0	NO	NO	NIL	Y	NO	NIL	NO	NIL	NIL	Y	SW	Y	Y	SW	NO	NO	Y	Y	1	0	0	0	0	0	0	0	0	0	0	0
IMSA	2	42	F	6	11					0	0	0	0	0	0	0	0	0	0	NO	NO	NIL	Y	NO	NIL	NO	NIL	NIL	Y	SW	YY	Y	SW	NO	NO	NO	NO	0	0	0	0	0	0	0	0	0	0	0	0
[truncated: 29 more columns]
